# Supplementary material for: Societal context-dependent multi-modal transportation network augmentation in Johannesburg, South Africa
Source: PLoS One. 2021 Apr 8;16(4):e0249014. doi: 10.1371/journal.pone.0249014 (PMC8031397; doi:10.1371/journal.pone.0249014)
Supplement: S1 Text — (TXT) [file pone.0249014.s001.txt]

====================================================================================================================================================================
README: Societal Context dependent  Multi modal transportation Network Augmentation in Developing Countries - Data Download
====================================================================================================================================================================

This zip file will have data in excel format the file name will look like this: 
   XXXX.xlsx
   Readme.txt

==========
Data
==========

The data saved in the zip file is saved as
S1 - Bus route data
S2 - Bus station data
S3 - Railway track data
S4 - Train station data
S5 - S5 route data
S6 - S3 route data
S7 - M3 route data

The transport network data are split to ensure users clearly distinguish between these data source.
Bus station;
Train station;
Bus route;
Railway track.

The attribute fields for the Bus station data is as follows:
ID: Refers to a unique ID given to bus station;
Name: The name of the bus station and the corresponding road name;
Bus Route: The name of the bus route;
Link: Refers to the relationship between the Bus route and bus stop number;
POINT_X: Latitude coordinates;
POINT_Y: Longitude coordinates.

The attribute fields for the Train station data is as follows:
ID: Refers to a unique ID given to bus station;
Description: The name of the bus station and the corresponding road name;
Route: The type of the train route;
Section: Refers to the relationship between the Train station and bus route;
Area: Size of the train station
Perimeter: Perimeter of the train station
POINT_X: Latitude coordinates;
POINT_Y: Longitude coordinates.

The attribute fields for the Bus Route data is as follows:
ID: Refers to a unique ID given to bus route;
Bus Route: The name of the bus route;
Length [m]: Length in meters of the bus route
X_Start: Latitude coordinates at start of route;
Y_Start: Longitude coordinates at start of route;
X_End: Latitude coordinates at end of route;
Y_End: Longitude coordinates at end of route.

The attribute fields for the Railway track data is as follows:
ID: Refers to a unique ID given to Railway track route;
Track Name: The name of the Railway track route;
Length [m]: Length in meters of the Railway track route;
X_Start: Latitude coordinates at start of route;
Y_Start: Longitude coordinates at start of route;
X_End: Latitude coordinates at end of route;
Y_End: Longitude coordinates at end of route;
Route: Relates to type of commuter trip;
Section: Relates to section of the Gautrain network.

The data collected during field surveys are split to ensure users clearly distinguish between these data source:
M3 route; 
S3 route; 
S5 route.

The attribute fields for this data is as follows:
Point X: Latitude coordinates;
Point Y:	Longitude coordinates;
Date: Date when data was collected;
Time: Time of day when data was collected;
Bus Stop Number: Reference the Gaubus stop number;
Boarding: Number of commuters boarding bus at specific bus stop;
Dropoff: Number of commuters dropping off bus at specific bus stop;
Occupancy: Number of commuters inside the bus at the specific bus stop;
Direction: Direction bus is traveling;
Distance: Distance between bus stops in metres;
Time: Time period between bus stops;
Speed: Average travel speed between bus stops.

========================
PROJECTION INFORMATION
========================
The data supplied to you are in the WGS84 Geographic projection (the "latitude/longitude projection"). 

==============================
DATA CITATION AND DISCLAIMER
==============================
CITATION
See: https://persyval-platform.univ-grenoble-alpes.fr/ 

DISCLAIMER
The authors acknowledge the co-operation and data availed by the Gautrain. The data is made available for academic purposes
