# Supplementary material for: Societal context-dependent multi-modal transportation network augmentation in Johannesburg, South Africa
Source: PLoS One. 2021 Apr 8;16(4):e0249014. doi: 10.1371/journal.pone.0249014 (PMC8031397; doi:10.1371/journal.pone.0249014)
Supplement: S1 Data — (XLS) [file pone.0249014.s002.xls]

## Sheet: bus route
ID	BUSROUTE	Length[m]	X_Start	Y_Start	X_End	Y_End
72	J1	851	-95884	-2898752	-95884	-2898752
73	J1	936	-95884	-2898752	-95860	-2898035
74	J1	760	-95884	-2898752	-95860	-2898035
75	J1	321	-95860	-2898035	-95860	-2897717
76	J1	3657	-95860	-2897717	-95860	-2897717
77	J2	4594	-96165	-2899235	-96165	-2899235
78	J2	375	-96217	-2898866	-96165	-2899235
79	J2	1184	-96217	-2898866	-96217	-2898866
80	LPS1	631	-88996	-2886469	-89384	-2886308
81	LPS1	263	-88996	-2886469	-88996	-2886469
82	LPS1	1125	-89384	-2886308	-88282	-2886163
83	LPS1	1152	-89384	-2886308	-88282	-2886163
84	LPS1	535	-88282	-2886163	-88318	-2885855
85	LPS1	351	-88282	-2886163	-88318	-2885855
86	LPS1	48	-88318	-2885855	-88365	-2885854
87	LPS1	1550	-88365	-2885854	-88467	-2884655
88	LPS1	1204	-88365	-2885854	-88467	-2884655
89	LPS1	580	-88467	-2884655	-88837	-2884224
90	LPS1	532	-88837	-2884224	-88837	-2884224
91	M1	165	-86483	-2876665	-86437	-2876643
92	M1	51	-86437	-2876643	-86483	-2876665
93	M1	3323	-86638	-2876619	-86884	-2874296
94	M1	329	-86638	-2876619	-86437	-2876643
95	M1	491	-86638	-2876619	-86483	-2876665
96	M1	4489	-86884	-2874296	-86884	-2874296
97	M2	3255	-86638	-2876619	-88082	-2874799
98	M2	985	-86638	-2876619	-86638	-2876619
99	M2	213	-88082	-2874799	-88270	-2874742
100	M2	197	-88270	-2874742	-88082	-2874799
101	M2	1554	-88270	-2874742	-87618	-2873737
102	M2	168	-87618	-2873737	-87517	-2873720
103	M2	109	-87618	-2873737	-87517	-2873720
104	M2	740	-87517	-2873720	-87298	-2873014
105	M2	3326	-87298	-2873014	-87298	-2873014
106	M3	5237	-89719	-2878259	-86638	-2876619
107	M3	14681	-89719	-2878259	-89719	-2878259
108	M3	985	-86638	-2876619	-86638	-2876619
117	RB2	2620	-95392	-2893701	-93230	-2892666
118	RB2	708	-95392	-2893701	-95392	-2893701
119	RB2	530	-93230	-2892666	-93279	-2892157
120	RB2	541	-93230	-2892666	-93279	-2892157
121	RB2	1284	-93279	-2892157	-93279	-2892157
122	RB3	7322	-95551	-2893513	-95551	-2893513
123	RB4	829	-96439	-2892890	-96483	-2892087
124	RB4	5884	-96439	-2892890	-96439	-2892890
125	RB4	875	-96483	-2892087	-96683	-2891282
126	RB4	872	-96483	-2892087	-96683	-2891282
127	RB4	2681	-96683	-2891282	-96683	-2891282
128	RB5	483	-95506	-2893736	-95506	-2893736
129	RB5	6862	-95506	-2893736	-95506	-2893736
148	S2	868	-92564	-2888234	-91799	-2887841
149	S2	4378	-92564	-2888234	-92564	-2888234
150	S2	1913	-91799	-2887841	-92085	-2886076
151	S2	1916	-91799	-2887841	-92085	-2886076
152	S2	2100	-92249	-2885200	-92249	-2885200
153	S2	904	-92249	-2885200	-92085	-2886076
154	S3	787	-93761	-2886008	-93581	-2885275
155	S3	7239	-93761	-2886008	-93761	-2886008
156	S3	229	-93663	-2885062	-93581	-2885275
157	S3	229	-93663	-2885062	-93581	-2885275
158	S3	465	-93833	-2884629	-93663	-2885062
159	S3	4746	-93833	-2884629	-93833	-2884629
160	S4	932	-99753	-2888325	-100673	-2888178
161	S4	14741	-99753	-2888325	-99753	-2888325
162	S4	1257	-100673	-2888178	-100673	-2888178
163	S5	2676	-95014	-2888229	-95014	-2888229
164	S5	551	-94845	-2887704	-95014	-2888229
165	S5	45	-94845	-2887704	-94849	-2887692
166	S5	15	-94849	-2887692	-94845	-2887704
167	S5	4831	-94849	-2887692	-97407	-2885579
168	S5	12575	-97407	-2885579	-97407	-2885579
0	RB6	9307	-96422	-2896061	-96422	-2896061
