# Supplementary material for: Societal context-dependent multi-modal transportation network augmentation in Johannesburg, South Africa
Source: PLoS One. 2021 Apr 8;16(4):e0249014. doi: 10.1371/journal.pone.0249014 (PMC8031397; doi:10.1371/journal.pone.0249014)
Supplement: S2 Data — (XLS) [file pone.0249014.s003.xls]

## Sheet: bus station
ID	NAME	BUSROUTE	STOPTYPE	LINK	POINT_X	POINT_Y
1	M2 1 - Old Pretoria Rd & Alexandra Ave	M2	Distribution	M2 1	28.1285	-25.9955
2	M2 5 - Lever Rd & New Rd	M2	Distribution	M2 5	28.1185	-25.9776
3	M2 13 - Lever Rd & 13th Rd	M2	Feeder	M2 13	28.1188	-25.9777
4	M2 12 - Vodaworld, 14th Rd	M2	RouteEnd	M2 12	28.1204	-25.9705
5	M2 6 - Lever Rd & 13th Rd	M2	Distribution	M2 6	28.1204	-25.9699
6	M2 7 - Vodaworld, 14th Rd	M2	Distribution	M2 7	28.1262	-25.9688
7	M2 11 -Lever Rd & Kiaat St	M2	Distribution	M2 11	28.1263	-25.9687
8	M2 10 - Coubrough Rd & Lever Rd	M2	Distribution	M2 10	28.1226	-25.9598
9	M2 9 - Protea Hotel Midrand, 14th Rd	M2	Distribution	M2 9	28.1238	-25.9528
10	M2 8 - 14th Rd & Skurweberg St	M2	Distribution	M2 8	28.1305	-25.9565
11	LPS1 14 - Milky Way Ave	LPS	Feeder	LPS1 14	28.1168	-26.0778
12	LPS1 3 - Galaxy Ave	LPS	Distribution	LPS1 3	28.1155	-26.0782
13	LPS1 4 - Galaxy Ave	LPS	Distribution	LPS1 4	28.1146	-26.0754
14	LPS1 13 - Milky Way Ave	LPS	Feeder	LPS1 13	28.1165	-26.0737
15	LPS1 5 - 39 Galaxy Ave	LPS	Distribution	LPS1 5	28.1129	-26.0699
16	LPS1 6 - Voyager St	LPS	Distribution	LPS1 6	28.1147	-26.0682
17	LPS1 7 - Milky Way Ave	LPS	Distribution	LPS1 7	28.1141	-26.0659
18	LPS1 11 - Milky Way Ave	LPS	Feeder	LPS1 11	28.1142	-26.0658
19	LPS1 8 - Milky Way Ave	LPS	Distribution	LPS1 8	28.1125	-26.0644
20	LPS1 10 - Milky Way Ave	LPS	Feeder	LPS1 10	28.1127	-26.0642
21	LPS1 9 - Saturn Cres	LPS	RouteEnd	LPS1 9	28.1107	-26.0639
22	LPS1 12 - Milky Way Ave	LPS	Feeder	LPS1 12	28.1161	-26.0698
23	LPS1 1 - Starfield Dr	LPS	Distribution	LPS1 1	28.1177	-26.0804
24	LPS1 15 - Starfield Dr (Linbro Park Exit)	LPS	Feeder	LPS1 15	28.1183	-26.0787
25	LPS1 2 - Linbro Park Entrance	LPS	Distribution	LPS1 2	28.1171	-26.0788
26	S5 1 - West St & Fredman Dr	S5	Distribution	S5 1	28.0529	-26.1037
27	S5 2 - West St & Grayston Dr	S5	Distribution	S5 2	28.0507	-26.1016
28	S5 3 - Benmore Shopping Center, Benmore rd	S5	Distribution	S5 3	28.0501	-26.0999
29	S5 4 - Benmore Rd & Montague Simpson Cres	S5	Distribution	S5 4	28.0494	-26.0908
30	S5 5 - Benmore Rd & Outspan Rd	S5	Distribution	S5 5	28.0472	-26.0866
31	S5 6 - Sandton Raquets Club, Ballyclare Dr	S5	Distribution	S5 6	28.0507	-26.0832
32	S5 7 - Ballyclare greenbelt	S5	Distribution	S5 7	28.048	-26.0773
33	S5 8 - Sibella During, Ballyclare Dr	S5	Distribution	S5 8	28.0435	-26.0743
34	S5 9 - Bryanston Centre, Ballyclare Dr	S5	Distribution	S5 9	28.0276	-26.0758
35	S5 10 - William Nicol Dr & Ormonde St	S5	Distribution	S5 10	28.0243	-26.0643
36	S5 11 - Grosvenor Crossing, William Nicol Dr	S5	Distribution	S5 11	28.0232	-26.0596
37	S5 12 - William Nicol Dr & Wedgewood link	S5	Distribution	S5 12	28.0211	-26.0527
38	S5 13 - Parc Nicol, William Nicol Dr	S5	Distribution	S5 13	28.0179	-26.0446
39	S5 14 - Epsom Downs Shopping Centre, William Nicol Dr	S5	Distribution	S5 14	28.0149	-26.0419
40	S5 15 - William Nicol Dr & Leslie Ave	S5	Distribution	S5 15	28.0095	-26.0322
41	S5 16 - Montecasino Palazzo Circle, Montecasino Blvd	S5	RouteEnd	S5 16	28.0116	-26.0245
42	S5 17 - William Nicol Dr & Montecasino Blvd	S5	Feeder	S5 17	28.0098	-26.028
43	S5 18 - William Nicol Dr & Leslie Ave	S5	Feeder	S5 18	28.0104	-26.0335
44	S5 19 - Epsom Downs Shopping Centre, William Nicol Dr	S5	Feeder	S5 19	28.0149	-26.0414
45	S5 20 - 3021 William Nicol Dr	S5	Feeder	S5 20	28.017	-26.0434
46	S5 21 - William Nicol Dr & Bryanston Dr	S5	Feeder	S5 21	28.0209	-26.0483
47	S5 22 - William Nicol Dr & Wedgewood Link	S5	Feeder	S5 22	28.0214	-26.052
48	S5 23 - William Nicol Dr & Grosvenor Rd	S5	Feeder	S5 23	28.024	-26.0613
49	S5 24 - Ballyclare Dr & William Nicol Dr	S5	Feeder	S5 24	28.027	-26.0757
50	S5 25 - Joe Wright, Ballyclare Dr	S5	Feeder	S5 25	28.0436	-26.0742
51	S5 26 - Ballyclare greenbelt	S5	Feeder	S5 26	28.0482	-26.0773
52	S5 27 - Sandton Raquets Club, Ballyclare Dr	S5	Feeder	S5 27	28.051	-26.0832
53	S5 28 - Benmore Rd & Outspan Rd	S5	Feeder	S5 28	28.0471	-26.0879
54	S5 29 - Benmore Shopping Center, Benmore Rd	S5	Feeder	S5 29	28.0503	-26.1
55	S5 30 - West St & Fredman Dr	S5	Feeder	S5 30	28.052	-26.1027
56	S4 1 - 11 Alice Ln	S4	Distribution	S4 1	28.0508	-26.1079
57	S4 2 - Sandton Dr & Willian Nicole Dr	S4	Distribution	S4 2	28.0345	-26.1005
58	S4 3 - Republic Rd & Waggon St	S4	Distribution	S4 3	28.0236	-26.0912
59	S4 4 - Republic Rd & Garden St	S4	Distribution	S4 4	28.0152	-26.0968
60	S4 5 - Republic Rd & Bram Fisher Dr	S4	Distribution	S4 5	28.0025	-26.1003
61	S4 6 - Brightwater Commons	S4	RouteEnd	S4 6	27.9911	-26.1011
62	S4 7 - Republic Rd & Bram Fisher Dr	S4	Feeder	S4 7	28.0022	-26.1001
63	S4 8 - Republic Rd & Main St	S4	Feeder	S4 8	28.0137	-26.0974
64	S4 9 - Republic Rd & Woodlands Dr	S4	Feeder	S4 9	28.0242	-26.0905
65	S4 10 - William Nicole Dr & Republic Rd	S4	Feeder	S4 10	28.0262	-26.0903
66	S4 11 - Sandton Dr & William Nicole Dr	S4	Feeder	S4 11	28.0342	-26.1001
67	S4 12 - Alice Lane & Sandton Dr	S4	Feeder	S4 12	28.0507	-26.1077
68	S3 1 - Village Walk, Rivonia Rd	S3	Distribution	S3 1	28.0604	-26.1041
69	S3 2 - Rivonia Rd & Fredman Dr	S3	Distribution	S3 2	28.059	-26.1014
70	S3 3 - Sinosteel, Rivonia Rd	S3	Distribution	S3 3	28.0569	-26.0969
71	S3 4 - Rivonia Rd & South Rd	S3	Distribution	S3 4	28.0566	-26.0915
72	S3 5 - Rivonia Rd & Centre Rd	S3	Distribution	S3 5	28.0589	-26.0868
73	S3 6 - Morningside Shopping Centre, Rivonia Rd	S3	Distribution	S3 6	28.061	-26.0828
74	S3 7 - 200 Rivonia Rd	S3	Distribution	S3 7	28.0626	-26.0798
75	S3 8 - Rivonia Rd & Kelvin Dr	S3	Distribution	S3 8	28.0639	-26.0719
76	S3 9 - Rivonia Rd & 3rd Ave	S3	Distribution	S3 9	28.0602	-26.0634
77	S3 10 - Rivonia Rd & 7th Ave	S3	Distribution	S3 10	28.0591	-26.0598
78	S3 11 - Rivonia Rd & 10th Ave	S3	Distribution	S3 11	28.0587	-26.0539
79	S3 12 - Rivonia Rd & 11th Ave	S3	Distribution	S3 12	28.0586	-26.0515
80	S3 13 - Wessels Rd & 12th Ave	S3	RouteEnd	S3 13	28.0613	-26.049
81	S3 14 - Wessels Rd & 10th Ave	S3	Feeder	S3 14	28.0616	-26.054
82	S3 15 - Rivonia Rd & 10th Ave	S3	Feeder	S3 15	28.0591	-26.0552
83	S3 16 - Rivonia Rd & 7th Ave	S3	Feeder	S3 16	28.0593	-26.0594
84	S3 17 - Rivonia Rd & 3rd Ave	S3	Feeder	S3 17	28.0612	-26.0648
85	S3 18 - Rivonia Rd & 1st Ave	S3	Feeder	S3 18	28.0637	-26.0706
86	S3 19 - The Wedge, Rivonia Rd	S3	Feeder	S3 19	28.0651	-26.0757
87	S3 20 - Morningside Shopping Center, Rivonia Rd	S3	Feeder	S3 20	28.0616	-26.0822
88	S3 21 - Rivonia Rd & Centre Rd	S3	Feeder	S3 21	28.0585	-26.0879
89	S3 22 - Rivonia Rd & Hill Rd	S3	Feeder	S3 22	28.0562	-26.0949
90	S3 23 - Sun International - Maslow, Rivonia Rd	S3	Feeder	S3 23	28.0581	-26.0989
91	S3 24 - Rivonia Rd & Linden St	S3	Feeder	S3 24	28.0604	-26.1035
92	S2 1 - Milford Cl, 101 Katherine St	S2	Distribution	S2 1	28.0638	-26.107
93	S2 2 - 131 Katherine St	S2	Distribution	S2 2	28.069	-26.1047
94	S2 3 - 151 Katherine St	S2	Distribution	S2 3	28.0732	-26.1012
95	S2 4 - Barlow Park, Katherine St	S2	Distribution	S2 4	28.0796	-26.0979
96	S2 5 - Katherine Dr & Pongola Ave	S2	Distribution	S2 5	28.0821	-26.0938
97	S2 6 - Bowling Ave & Commerce Cres	S2	Distribution	S2 6	28.0792	-26.0894
98	S2 7 - Bowling Ave & Darwin Rd	S2	Distribution	S2 7	28.0795	-26.084
99	S2 8 - Bowling Ave & Alma Rd	S2	Distribution	S2 8	28.0795	-26.0798
100	S2 9 - Bowling Ave & Blackford Rd	S2	Distribution	S2 9	28.0777	-26.0722
101	S2 10 - Morning Glen Mall	S2	RouteEnd	S2 10	28.0742	-26.0677
102	S2 11 - Ridgeway Ave & Stuart Ave	S2	Feeder	S2 11	28.0734	-26.073
103	S2 12 - Bowling Ave & Blackford Rd	S2	Feeder	S2 12	28.0783	-26.0731
104	S2 13 - Bowling Ave & Wendy Rd	S2	Feeder	S2 13	28.0797	-26.0825
105	S2 14 - Bowling Ave & Commerce Cres	S2	Feeder	S2 14	28.0795	-26.0892
106	S2 15 - Katherine Dr & Pongola Cres	S2	Feeder	S2 15	28.0822	-26.0937
107	S2 16 - Barlow Park, Katherine St	S2	Feeder	S2 16	28.0795	-26.0981
108	S2 17 - Pinmill Farm, Katherine St	S2	Feeder	S2 17	28.0734	-26.1011
109	S2 18 - Park Inn, Katherine St	S2	Feeder	S2 18	28.0684	-26.1052
110	S2 19 - 88 Katherine St	S2	Feeder	S2 19	28.0613	-26.1083
111	RB4 1 - 54 on Bath, Bath Ave	RB4	Distribution	Rb4 1	28.0406	-26.1462
112	RB4 2 - Bolton Rd & Sussex Rd	RB4	Distribution	RB4 2	28.0367	-26.1491
113	RB4 3 - Jan Smuts Ave & 7th Ave	RB4	Distribution	Rb4 3	28.0357	-26.1457
114	RB4 4 - Jan Smuts Ave & 8th Ave	RB4	Distribution	Rb4 4	28.0356	-26.1421
115	RB4 5 - Jan Smuts Ave & Hume Rd	RB4	Distribution	Rb4 5	28.0351	-26.1347
116	RB4 6 - Hyde Square, Jan Smuts Ave	RB4	Distribution	Rb4 6	28.034	-26.1295
117	RB4 7 - Hyde Park Shopping Center	RB4	Distribution	Rb4 7	28.0338	-26.1259
118	RB4 8 - 75 6th Rd	RB4	Distribution	Rb4 8	28.0356	-26.122
119	RB4 9 - William Nicole Dr & 2nd Rd	RB4	Distribution	Rb4 9	28.0323	-26.1174
120	RB4 10 - William Nicole Dr & Jan Smuts Ave	RB4	RouteEnd	Rb4 10	28.0323	-26.1243
121	RB4 11 - Jan Smuts Ave & 6th Rd	RB4	Feeder	Rb4 11	28.0336	-26.1278
122	RB4 12 - Jan Smuts Ave & Bompas Rd	RB4	Feeder	Rb4 12	28.0357	-26.1322
123	RB4 13 - Jan Smuts Ave & 8th Ave	RB4	Feeder	Rb4 13	28.0358	-26.1422
124	RB4 14 - Jan Smuts Ave & Tyrwhitt Ave	RB4	Feeder	Rb4 14	28.0358	-26.1462
125	RB4 15 - 9 baker St	RB4	Feeder	Rb4 15	28.0368	-26.1486
126	RB4 16 - Crown Plaza, Sturdee Ave	RB4	Feeder	Rb4 16	28.0384	-26.1444
127	RB3 1 - Oxford Rd & Hume Rd	RB3	Distribution	Rb3 1	28.0456	-26.1384
128	RB3 2 - Illovo Blvd, South Piazza (Fricker Rd)	RB3	Distribution	Rb3 2	28.0465	-26.1338
129	RB3 8 - Chaplin Rd (nearest cnr: Atherstone Rd)	RB3	Feeder	Rb3 8	28.0505	-26.1318
130	RB3 3 - Illovo Blvd, North Piazza (Fricker Rd)	RB3	Distribution	Rb3 3	28.0476	-26.1288
131	RB3 4 - 54 Melville Rd	RB3	Distribution	Rb3 4	28.0464	-26.1238
132	RB3 5 - Summer Place, Melville Rd	RB3	RouteEnd	Rb3 5	28.0465	-26.1207
133	RB3 6 - Oxford Rd & Boundary Rd	RB3	Feeder	Rb3 6	28.0486	-26.1245
134	RB3 7 - Thrupps Center, Oxford Rd	RB3	Feeder	Rb3 7	28.0493	-26.1304
135	RB3 9 - Wanderers Protea Hotel, Rudd Rd	RB3	Feeder	Rb3 9	28.0523	-26.135
136	RB3 10 - North St & Atherstone Rd	RB3	Feeder	Rb3 10	28.0501	-26.1362
137	RB3 11 - Oxford Rd & North St	RB3	Feeder	Rb3 11	28.0474	-26.1363
138	RB3 12 - Oxford Rd & Hume Rd	RB3	Feeder	Rb3 12	28.0459	-26.1384
139	RB2 1 - SASCOC, Athol Oaklands (nearest cnr: 1st St)	RB2	Distribution	RB2 1	28.0641	-26.1446
140	RB2 5 - Melrose Blvd & The High St	RB2	Feeder	RB2 5	28.0641	-26.145
141	RB2 3 - Melrose Blvd & Crescent Dr	RB2	Distribution	Rb2 3	28.069	-26.1327
142	RB2 4 - Whitely Rd & The High St	RB2	RouteEnd	Rb2 4	28.0676	-26.1316
143	RB2 2 - SASCOC, Athol Oaklands	RB2	Distribution	Rb2 2	28.0684	-26.1344
179	RB5 2 - Oxford Rd & Worcester St	RB5	Distribution	Rb5 2	28.0461	-26.155
180	RB5 1 - Oxford Rd & 11th Ave	RB5	Distribution	Rb5 1	28.0455	-26.1523
181	RB5 3 - Oxford Rd & 8th Ave	RB5	Distribution	Rb5 3	28.0471	-26.1599
182	RB5 4 - Public Parking, Main Ave	RB5	Distribution	Rb5 4	28.05	-26.1635
183	RB5 5 - 3rd St & 4th Ave	RB5	Distribution	Rb5 5	28.0502	-26.1671
184	RB5 6 - 39 3rd St (nearest cnr: 2nd Ave)	RB5	Distribution	Rb5 6	28.052	-26.1672
185	RB5 7 - Killarney Mall	RB5	RouteEnd	Rb5 7	28.0529	-26.1664
186	RB5 8 - West St & Riviera Rd	RB5	Feeder	Rb5 8	28.0571	-26.1653
187	RB5 9 - Central St (nearest cnr: 7th Ave)	RB5	Feeder	Rb5 9	28.0583	-26.1613
188	RB5 10 - Central St (nearest cnr: 9th Ave)	RB5	Feeder	Rb5 10	28.0584	-26.1584
189	RB5 11 - Central St (nearest cnr: 11th Ave)	RB5	Feeder	Rb5 11	28.0585	-26.1552
190	RB5 12 - Central St (nearest cnr: 14th Ave)	RB5	Feeder	Rb5 12	28.0586	-26.1517
191	RB5 13 - Nelson Mandela Foundation, Central St	RB5	Feeder	Rb5 13	28.0585	-26.1486
211	J1 1 - Civic Center	J1	Distribution	J1 1	28.0396	-26.1927
212	J1 2 - Joubert St & Sam Hancock St	J1	Distribution	J1 2	28.0408	-26.1869
213	J1 3 - St Andrews Rd & Blackwood Ave	J1	Distribution	J1 3	28.0387	-26.1825
214	J1 4 - St Davids Pl & St Andrews Rd	J1	Distribution	J1 4	28.0357	-26.1813
215	J1 5 - 15 Jubilee St (nearest cnr: Queens Rd)	J1	RouteEnd	J1 5	28.0407	-26.178
216	J1 6 - Wits Medical School, Jubilee St	J1	Feeder	J1 6	28.0443	-26.1768
217	J1 7 - Carse O' Gowrie Rd	J1	Feeder	J1 7	28.0455	-26.1802
218	J1 8 - Queens Rd & Junction Ave	J1	Feeder	J1 8	28.0428	-26.1821
219	J1 9 - Queens Rd (nearest cnr: Empire Rd)	J1	Feeder	J1 9	28.044	-26.1848
220	J1 10 - Constitution Hill	J1	Feeder	J1 10	28.0411	-26.1879
221	J1 11 - Civic Center	J1	Feeder	J1 11	28.0415	-26.1919
231	M3 1 - Gallagher Estate, Richards Dr	M3	Distribution	M3 1	28.131	-26.0025
232	M3 2 - 778 Richards Dr	M3	Distribution	M3 2	28.1262	-26.0085
233	M3 3 - Le Roux Ave & Old Pretoria Rd	M3	Distribution	M3 3	28.1219	-26.0101
234	M3 4 - Bekker Rd & Montrose St	M3	Distribution	M3 4	28.1165	-26.0067
235	M3 5 - Bekker Rd & Mac Mac Rd	M3	Distribution	M3 5	28.1147	-26.0093
236	M3 8 - Maxwell Dr & Marise Dr	M3	Distribution	M3 8	28.0806	-26.0323
237	M3 9 - Sunninghill Village Shopping Center	M3	Distribution	M3 9	28.0806	-26.0368
238	M3 10 - Maxwell Dr & Witkoppen Rd	M3	Distribution	M3 10	28.0853	-26.0413
239	M311 - Sunninghill Hospital, Bowling Ave	M3	Distribution	M311	28.0701	-26.0384
240	M3 12 - Simba Rd & Nanyuki Rd	M3	Distribution	M3 12	28.0689	-26.0344
241	M3 13 - 1 Eglin Rd	M3	Distribution	M3 13	28.0669	-26.0328
242	M3 14 - The Square, Leeuwkop Rd	M3	Distribution	M3 14	28.0632	-26.0319
243	M3 15 - Chilli Lane Shopping Centre, Rivonia Rd	M3	RouteEnd	M3 15	28.0609	-26.03
244	M3 16 - Van der Bijl Ave & Nanyuki Rd	M3	Feeder	M3 16	28.0705	-26.0319
245	M3 17 - Maxwell Dr & Peltier Dr	M3	Feeder	M3 17	28.0804	-26.0324
246	M3 20 - Bekker Rd & Mac Mac Rd	M3	Feeder	M3 20	28.1149	-26.0087
247	M3 21 - Bekker Rd & Montrose Rd	M3	Feeder	M3 21	28.1163	-26.0068
248	M3 22 - Le Roux Ave & Old Pretoria Rd	M3	Feeder	M3 22	28.1219	-26.0097
249	M3 23 - 778 Richards Dr	M3	Feeder	M3 23	28.1261	-26.0083
250	M3 24 - Gallagher Estate, Richards Dr	M3	Feeder	M3 24	28.131	-26.0023
251	M3 6 - Maxwell drive & Allandale Rd	M3	Distribution	M3 6	28.103	-26.0103
252	M3 7 - Waterfall Estate Hospital, Maxwell Dr	M3	Distribution	M3 7	28.1002	-26.0134
253	M3 18 - Waterfall Estate Hospital, Maxwell Dr	M3	Feeder	M3 18	28.1	-26.013
254	M3 19 - Allandale Rd & Maxwell Dr	M3	Feeder	M3 19	28.104	-26.0099
255	M2 8 - 14th Rd, Skurweberg St	M2	Distribution	M2 8	28.1285	-25.9622
256	M2 18 - Old Pretoria Rd & Alexandra Ave	M2	Feeder	M2 18	28.1289	-25.9953
257	M2 15 - 6th Road next to Shell Garage	M2	Feeder	M2 15	28.1203	-25.9799
258	M2 16 - 6th Rd & 5th Rd	M2	Feeder	M2 16	28.1193	-25.9839
259	M2 3 - 6th Rd & 5th Rd	M2	Distribution	M2 3	28.1192	-25.9826
260	M2 17 - Unisa SBL, Smuts Rd	M2	Feeder	M2 17	28.1218	-25.9894
261	M2 2 - Unisa SBL, Smuts Rd	M2	Distribution	M2 2	28.1214	-25.9898
262	M2 4 - 6th Road opposite Shell Garage	M2	Distribution	M2 4	28.1201	-25.9793
263	M1 1 - 106 16th Rd	M1	Distribution	M1 1	28.1273	-25.9906
264	M1 2 - 16th Rd & Superior CI	M1	Distribution	M1 2	28.1294	-25.9826
265	M1 3 - 16th Rd & Medical Rd	M1	Distribution	M1 3	28.1306	-25.9792
266	M1 4 - Pharmaceutical Rd & 16th Rd	M1	Distribution	M1 4	28.1322	-25.9749
267	M1 5 - 153 15th Rd	M1	Distribution	M1 5	28.1309	-25.9707
268	M1 6 - George Rd & 15th Rd	M1	Distribution	M1 6	28.1331	-25.9643
269	M1 7 - 232 15th Rd	M1	Distribution	M1 7	28.1346	-25.9601
270	M1 8 - Tilbury Business Park, 16th Rd	M1	RouteEnd	M1 8	28.137	-25.9614
271	M1 9 - 16th Rd & George Rd	M1	Feeder	M1 9	28.1358	-25.965
272	M1 10 - Business Connection Park, 16th Rd	M1	Feeder	M1 10	28.1348	-25.9678
273	M1 11 - 269 16th Rd	M1	Feeder	M1 11	28.1334	-25.9717
274	M1 12 - 16th Rd & Pharmaceutical Rd	M1	Feeder	M1 12	28.1323	-25.9749
275	M1 13 - Central Park, 16th Rd	M1	Feeder	M1 13	28.1306	-25.9796
276	M1 14 - 16th Rd & Superior CI	M1	Feeder	M1 14	28.1296	-25.9826
277	M1 15 - 59 16th Rd	M1	Feeder	M1 15	28.1275	-25.9908
417		J1	Feeder		28.0418	-26.1952
418		J2	Feeder		28.0418	-26.1952
419		S2	Feeder		28.0575	-26.1078
420		S3	Feeder		28.0575	-26.1078
421		S4	Feeder		28.0575	-26.1078
422		S5	Feeder		28.0575	-26.1078
425		LPS	Feeder		28.1117	-26.0835
426		M2	Feeder		28.1354	-25.9958
427		M1	Feeder		28.1354	-25.9958
428		M3	Feeder		28.1354	-25.9958
433		RB2	Feeder		28.0444	-26.1473
434		RB4	Feeder		28.0444	-26.1473
435		RB3	Feeder		28.0444	-26.1473
436		RB5	Feeder		28.0444	-26.1473
444	J2 - CBD - 8 - Anglo American, Sauer St & Main St	J2	Feeder	J2 - CBD - 8	28.0382	-26.2076
445	J2 - CBD - 1 - Bank City, Simmonds St	J2	Distribution	J2 - CBD - 1	28.0394	-26.2027
446	J2 - CBD - 2 - Simmonds St & Market St	J2	Distribution	J2 - CBD - 2	28.0397	-26.2047
447	J2 - CBD - 3 - Marshall St & Harrison St	J2	Distribution	J2 - CBD - 3	28.0406	-26.2077
448	J2 - CBD - 4 - Boston College, Marshall St	J2	Distribution	J2 - CBD - 4	28.0464	-26.207
449	J2 - CBD - 5 - ABSA Bank, Marshall St	J2	RouteEnd	J2 - CBD - 5	28.05	-26.2066
450	J2 - CBD - 6 - Reef Hotel, Anderson St	J2	Feeder	J2 - CBD - 6	28.0412	-26.2082
451	J2 - CBD - 7 - Anderson St (nearest cnr: Simmonds St)	J2	Feeder	J2 - CBD - 7	28.0392	-26.2085
452	J2 - CBD - 9 - Sauer St & Market St	J2	Feeder	J2 - CBD - 9	28.0379	-26.2054
453	J2 - CBD - 10 - Sauer St & Jeppe St (nearest cnr: Kerk St)	J2	Feeder	J2 - CBD - 10	28.0376	-26.2027
454	RB6 1 - 3rd Avenue	Weekend Only (RB6)	Distribution	RB6 1	28.0287	-26.1448
455	RB6 2 - Moyo Restaurant, Westwold Way	Weekend Only (RB6)	Distribution	RB6 2	28.0291	-26.1543
456	RB6 3 - Zoo Lake, Lower Park Dr	Weekend Only (RB6)	Distribution	RB6 3	28.0278	-26.1588
457	RB6 4 - Zoo Lake, Westmeath Rd	Weekend Only (RB6)	RouteEnd	RB6 4	28.0292	-26.161
458	RB6 5 - Jhb Zoo, Upper Park Dr	Weekend Only (RB6)	Feeder	RB6 5	28.038	-26.1695
459	RB6 6 - SA Military Museum, Eastwold Wy	Weekend Only (RB6)	Feeder	RB6 6	28.0429	-26.1645
460		Weekend Only (RB6)	Feeder		28.0444	-26.1473
