# Supplementary material for: Societal context-dependent multi-modal transportation network augmentation in Johannesburg, South Africa
Source: PLoS One. 2021 Apr 8;16(4):e0249014. doi: 10.1371/journal.pone.0249014 (PMC8031397; doi:10.1371/journal.pone.0249014)
Supplement: S3 Data — (XLS) [file pone.0249014.s004.xls]

## Sheet: Railway_track_TableToExcel
ID	TRACK_NAME	LENGTH	START_X	START_Y	END_X	END_Y	ROUTE	SECTION
1	Portal to Marlboro-1	1096.71	28.0997	-26.087	28.1098	-26.0839	Shared	L03
2	Portal_Marlboro-2	789.21	28.0997	-26.087	28.1069	-26.0843	Commuter	L03
3	Portal_Marlboro-3	874.92	28.0997	-26.087	28.1078	-26.0842	Commuter	L03
4	Portal_Marlboro-4	1166.08	28.0997	-26.087	28.1107	-26.0837	Shared	L03
5	Portal_Marlboro_Turnout N	87.64	28.1069	-26.0843	28.1078	-26.0842	Commuter	L03
6	Marlboro_N1	667.87	28.1069	-26.0843	28.1134	-26.0828	Commuter	S04
7	Marlboro-N2	502.9	28.1078	-26.0842	28.1126	-26.0831	Commuter	S04
8	Marboro_Midrand turnout-1	77.81	28.1126	-26.0831	28.1134	-26.0828	Commuter	L04
9	Portal_Marlboro_Turnout S	87.56	28.1098	-26.0839	28.1107	-26.0837	Shared	L03
10	Marlboro_S2	371.41	28.1098	-26.0839	28.1134	-26.083	Shared	S04
11	Marlboro_S1	207.14	28.1107	-26.0837	28.1127	-26.0832	Shared	S04
12	Marlboro_Modderfontein_turnout-1	77.01	28.1127	-26.0832	28.1134	-26.083	Shared	L11
13	Park_1	357.45	28.0415	-26.1956	28.0434	-26.1929	Commuter	S01
14	Park_2	229.36	28.0416	-26.1957	28.0428	-26.1939	Commuter	S01
15	Park_Rosebank_turnout-1	129.67	28.0428	-26.1939	28.0434	-26.1929	Commuter	L01
16	Park_Rosebank	5293.65	28.0434	-26.1929	28.0444	-26.1467	Commuter	L01
17	Rosebank_1	334.32	28.0444	-26.1467	28.0438	-26.1437	Commuter	S02
18	Rosebank_2	334.38	28.0444	-26.1467	28.0438	-26.1437	Commuter	S02
19	Rosebank_Sandton	3817.49	28.0438	-26.1437	28.0528	-26.1114	Commuter	L02
20	Sandton_3	1168.17	28.0528	-26.1114	28.0622	-26.1051	Commuter	S02
21	Sandton_4	225.16	28.0528	-26.1114	28.0544	-26.11	Commuter	L02
22	Sandton_1	722.92	28.0544	-26.11	28.0602	-26.106	Commuter	S03
23	Sandton_2	687.24	28.0544	-26.11	28.0599	-26.1063	Airport	S03
24	Sandton_Portal_turnout1	35.72	28.0599	-26.1063	28.0602	-26.106	Airport	L03
25	Sandton_Portal-1	87.28	28.0602	-26.106	28.0609	-26.1056	Shared	L03
26	Sandton_Portal-2	163.23	28.0599	-26.1063	28.0613	-26.1055	Airport	L03
27	Sandton_Portal_Turnout-2	41.14	28.0609	-26.1056	28.0613	-26.1055	Shared	L03
28	Sandton_Portal_turnout-3	96.22	28.0613	-26.1055	28.0622	-26.1051	Shared	L03
29	Sandton_Portal-3	4433.78	28.0609	-26.1056	28.0997	-26.087	Shared	L03
30	Sandton_Portal-4	4297.68	28.0622	-26.1051	28.0997	-26.087	Shared	L03
31	Marlboro_Modderforntein-2	3087.61	28.1128	-26.0832	28.1415	-26.0876	Shared	L11
32	Marlboro_Modderfontein-1	3114.62	28.1134	-26.083	28.1422	-26.088	Shared	L11
33	Modderfontein_Turnout-1	87.36	28.1415	-26.0876	28.1422	-26.088	Shared	L11
34	Modderfontein-2	383.23	28.1415	-26.0876	28.1447	-26.0895	Shared	S15
35	Modderfontein-1	208.57	28.1422	-26.088	28.144	-26.089	Shared	S15
36	Modderfontein_Turnout-2	87.56	28.144	-26.089	28.1447	-26.0895	Shared	L12
37	Modderfontein_Rhodesfield-1	7625.08	28.144	-26.089	28.2109	-26.1205	Shared	L12
38	Modderfontein_Rhodesfield-2	7450.25	28.1447	-26.0895	28.2102	-26.1201	Shared	L12
39	Rhodesfield_Turnout-1	87.73	28.2102	-26.1201	28.2109	-26.1205	Shared	L12
40	Rhodesfield-2	1940.24	28.2102	-26.1201	28.2257	-26.1292	Shared	S09
41	Rhodesfield-1	1767.8	28.2109	-26.1205	28.2253	-26.1285	Shared	S09
42	Rhodesfield_ORTIA_turnout-1	87.21	28.2253	-26.1285	28.2257	-26.1292	Airport	L09
43	Rhodesfield_ORTIA-1	567.96	28.2253	-26.1285	28.2292	-26.1318	Airport	L09
44	Rhodesfield_ORTIA-2	396.76	28.2257	-26.1292	28.2283	-26.1316	Airport	L09
45	ORTIA_Turnout-1	87.66	28.2283	-26.1316	28.2292	-26.1318	Airport	L09
154	OTRIA-2	298.34	28.2283	-26.1316	28.2313	-26.1322	Airport	S10
46	ORTIA-1	210.6	28.2292	-26.1318	28.2313	-26.1322	Airport	S10
47	Marlboro_Midrand-1	3977.97	28.1134	-26.0828	28.1206	-26.0509	Commuter	L04
48	Marlboro_Midrand-2	3973.71	28.1126	-26.0831	28.1207	-26.0516	Commuter	L04
49	Marlboro_Midrand_Turnout Depot-S	87.5	28.1207	-26.0516	28.1206	-26.0509	Commuter	L04
50	Marlboro_Midrand-3	142.49	28.1206	-26.0509	28.1205	-26.0496	Commuter	L04
51	Marlboro_Midrand-5	1739.61	28.1205	-26.0496	28.124	-26.0346	Commuter	L04
52	Marlboro_Midrand-4	1924.54	28.1207	-26.0516	28.1239	-26.0349	Commuter	L04
53	Marlboro_Midrand_Turnout Depot N-1	152.75	28.1239	-26.0349	28.1245	-26.0337	Commuter	L04
54	Marlboro_Midrand_Turnout Depot N-2	110.04	28.124	-26.0346	28.1245	-26.0337	Commuter	L04
55	Marlboro_Midrand-7	4430.14	28.1241	-26.0344	28.1362	-25.9974	Commuter	L04
56	Marlboro_Midrand-6	462.12	28.1239	-26.0349	28.1259	-26.0312	Commuter	L04
57	Marlboro_Midrand-turnout Depot N-3	309.64	28.1245	-26.0337	28.1259	-26.0312	Commuter	L04
58	Marlboro_Midrand-8	4124.67	28.1259	-26.0312	28.1359	-25.9966	Commuter	L04
59	Midrand_Turnout S	87.5	28.1362	-25.9974	28.1359	-25.9966	Commuter	L04
60	Midrand-1	392.02	28.1362	-25.9974	28.1346	-25.9941	Commuter	L04
61	Midrand-2	217.25	28.1359	-25.9966	28.135	-25.9948	Commuter	S05
62	Midrand_Turnout N	87.54	28.135	-25.9948	28.1346	-25.9941	Commuter	S05
63	Midrand_Samrand-1	8420.04	28.1346	-25.9941	28.1547	-25.9217	Commuter	L13
64	Midrand_Samrand-2	8590.87	28.135	-25.9948	28.1551	-25.921	Commuter	L13
65	Samrand_turnout-S	87.31	28.1547	-25.9217	28.1551	-25.921	Commuter	L13
66	Samrand-1	391.96	28.1547	-25.9217	28.1566	-25.9186	Commuter	S17
67	Samrand-2	217.5	28.1551	-25.921	28.1562	-25.9193	Commuter	S17
68	Samrand_Turnout N	87.44	28.1562	-25.9193	28.1566	-25.9186	Commuter	L14
69	Samrand_Centurion-1	8676.72	28.1566	-25.9186	28.191	-25.8538	Commuter	L14
70	Samrand_Centurion-2	8855.66	28.1562	-25.9194	28.1906	-25.8531	Commuter	L14
71	Centurion_Turnout S	87.31	28.191	-25.8538	28.1906	-25.8531	Commuter	L14
72	Centurion-1	525.04	28.191	-25.8538	28.1881	-25.8499	Commuter	S06
73	Centurion-2	350.81	28.1906	-25.8531	28.1886	-25.8505	Commuter	S06
74	Cunturion_Turnout N	87.2	28.1886	-25.8505	28.1881	-25.8499	Commuter	L06
75	Centurion_Pretoria-1	10211.1	28.1881	-25.8499	28.1927	-25.7625	Commuter	L06
76	Centurion_Pretoria-2	10324	28.1886	-25.8505	28.1926	-25.7623	Commuter	L06
77	Pretoria_Turnout-3	87.11	28.1927	-25.7625	28.1923	-25.7619	Commuter	L06
78	Centurion_Pretoria-3	296.84	28.1927	-25.7625	28.191	-25.7603	Commuter	L06
79	Pretoria-1	188.64	28.191	-25.7603	28.1899	-25.7589	Commuter	S07
80	Centurion_Pretoria-4	61.17	28.1926	-25.7623	28.1923	-25.7619	Commuter	L06
81	Centurion_Pretoria-6	74.54	28.1923	-25.7619	28.1918	-25.7613	Commuter	L06
82	Pretoria_Turnout-2	135.57	28.1918	-25.7613	28.191	-25.7603	Commuter	L06
155	Pretoria_Turnout-1	135.39	28.1918	-25.7613	28.1911	-25.7603	Commuter	L06
83	Pretoria-2	189.38	28.1911	-25.7603	28.19	-25.7589	Commuter	S07
84	Pretoria_Hatfield-1	4932.77	28.1911	-25.7603	28.2318	-25.7498	Commuter	L07
85	Pretoria_Hatfield-2	4764.97	28.1926	-25.7623	28.2327	-25.7496	Commuter	L07
86	Hatfield_Turnout-1	97.21	28.2318	-25.7498	28.2327	-25.7496	Commuter	L07
156	Hatfield-1	810.32	28.2318	-25.7498	28.2393	-25.7473	Commuter	S08
87	Hatfield-2	660.95	28.2327	-25.7496	28.2389	-25.7475	Commuter	S08
100	Depot-0	78.96	28.1205	-26.0496	28.1203	-26.0489	Shared	S11
101	Depot-1	29.4	28.1204	-26.0491	28.1203	-26.0489	Shared	S11
103	Depot-3	215.22	28.1203	-26.0489	28.12	-26.047	Shared	S11
104	Depot-4	49.97	28.12	-26.047	28.1198	-26.0466	Shared	S11
105	Depot-5	303.38	28.1198	-26.0466	28.119	-26.0439	Shared	S11
106	Depot-6	55.21	28.12	-26.047	28.1198	-26.0465	Shared	S11
107	Depot-7	383.91	28.1198	-26.0466	28.1191	-26.0432	Shared	S11
108	Depot-8	53.91	28.1198	-26.0465	28.1196	-26.046	Shared	S11
109	Depot-9	39.39	28.1196	-26.046	28.1195	-26.0457	Shared	S11
110	Depot-10	83.9	28.1195	-26.0457	28.1193	-26.045	Shared	S11
111	Depot-11	39.64	28.1193	-26.045	28.1192	-26.0446	Shared	S11
112	Depot-12	159.47	28.1192	-26.0446	28.1191	-26.0432	Shared	S11
113	Depot-13	188.59	28.1193	-26.045	28.1194	-26.0433	Shared	S11
114	Depot-14	33.61	28.1192	-26.0446	28.1192	-26.0443	Shared	S11
115	Depot-115	35.75	28.1192	-26.0443	28.1192	-26.044	Shared	S11
116	Depot-16	82.78	28.1192	-26.044	28.1192	-26.0432	Shared	S11
117	Depot-17	116.78	28.1192	-26.0443	28.1193	-26.0433	Shared	S11
118	Depot-18	81.82	28.1192	-26.044	28.1192	-26.0433	Shared	S11
119	Depot-19	696.53	28.1195	-26.0457	28.1206	-26.0396	Shared	S11
120	Depot-20	33.59	28.1196	-26.046	28.1196	-26.0457	Shared	S11
121	Depot-21	686.95	28.1196	-26.0457	28.1206	-26.0397	Shared	S11
122	Depot-22	684.33	28.1196	-26.0457	28.1206	-26.0397	Shared	S11
123	Depot-23	36.09	28.1198	-26.0465	28.1197	-26.0462	Shared	S11
124	Depot-24	754.98	28.1197	-26.0462	28.1207	-26.0395	Shared	S11
125	Depot-25	749.94	28.1197	-26.0462	28.1207	-26.0395	Shared	S11
126	Depot-26	4.91	28.1191	-26.0432	28.1191	-26.0431	Shared	S11
127	Depot-27	166.8	28.1192	-26.0432	28.1194	-26.0418	Shared	S11
128	Depot-28	166.76	28.1192	-26.0433	28.1195	-26.0418	Shared	S11
129	Depot-29	166.95	28.1193	-26.0433	28.1196	-26.0418	Shared	S11
130	Depot-30	166.4	28.1194	-26.0433	28.1196	-26.0418	Shared	S11
131	Depot-31	117.94	28.1191	-26.0431	28.1192	-26.0421	Shared	S11
132	Depot-32	119.97	28.1194	-26.0418	28.1197	-26.0407	Shared	S11
133	Depot-33	118.86	28.1195	-26.0418	28.1197	-26.0407	Shared	S11
134	Depot-35	199.79	28.1196	-26.0418	28.1202	-26.0401	Shared	S11
135	Depot-35	83.47	28.1197	-26.0407	28.1202	-26.0401	Shared	S11
136	Depot-36	231.17	28.1196	-26.0418	28.1204	-26.0398	Shared	S11
137	Depot-37	33.59	28.1202	-26.0401	28.1204	-26.0398	Shared	S11
138	Depot-39	36.01	28.1204	-26.0398	28.1206	-26.0396	Shared	S11
139	Depot-39	36.35	28.1206	-26.0396	28.1208	-26.0393	Shared	S11
140	Depot-40	47.52	28.1206	-26.0397	28.1208	-26.0393	Shared	S11
141	Depot-41	56.63	28.1208	-26.0393	28.1212	-26.0389	Shared	S11
142	Depot-42	80.38	28.1207	-26.0395	28.1212	-26.0389	Shared	S11
143	Depot-43	194.6	28.1212	-26.0389	28.1223	-26.0375	Shared	S11
144	Depot-44	74.4	28.1201	-26.0431	28.1202	-26.0424	Shared	S11
145	Depot-45	487.4	28.1202	-26.0424	28.1218	-26.0383	Shared	S11
146	Depot-46	201.05	28.1211	-26.04	28.1218	-26.0383	Shared	S11
147	Depot-47	211.16	28.1212	-26.0396	28.1221	-26.0379	Shared	S11
148	Depot-48	49.08	28.1218	-26.0383	28.1221	-26.0379	Shared	S11
149	Depot-49	53.02	28.1221	-26.0379	28.1223	-26.0375	Shared	S11
150	Depot-50	23.55	28.1223	-26.0375	28.1224	-26.0373	Shared	S11
151	Depot-51	10.71	28.1224	-26.0373	28.1224	-26.0372	Shared	S11
152	Depot-52	342.64	28.1224	-26.0373	28.124	-26.0346	Shared	S11
153	Pretoria_Hatfield-Turnout-1	61.28	28.2328	-25.7495	28.2334	-25.7493	Commuter	L07
