# Supplementary material for: Societal context-dependent multi-modal transportation network augmentation in Johannesburg, South Africa
Source: PLoS One. 2021 Apr 8;16(4):e0249014. doi: 10.1371/journal.pone.0249014 (PMC8031397; doi:10.1371/journal.pone.0249014)
Supplement: S4 Data — (XLS) [file pone.0249014.s005.xls]

## Sheet: train station
ID	DESCRIPTIO	ROUTE	SECTION	AREA	PERIMETER	POINT_X	POINT_Y
1	Park	Commuter	S01	1868.46	367.505	-95744.5	-2.89877e+06
2	Rosebank	Commuter	S02	649.836	335.011	-95582	-2.89327e+06
6	Sandton	Airport	S03	933.153	344.604	-94338.5	-2.88918e+06
8	Marlboro	Shared	S04	1574.57	349.786	-88878.9	-2.88637e+06
12	Rhodesfield	Shared	S09	1134.43	343.965	-77547.7	-2.89116e+06
14	OR Tambo Int Airport	Airport	S10	284.006	151.619	-76914.3	-2.8917e+06
16	Midrand	Commuter	S05	1263.43	389.497	-86559.6	-2.87665e+06
18	Centurion	Commuter	S06	1079.37	352.618	-81230.6	-2.86067e+06
20	Pretoria	Commuter	S07	1630.61	347.195	-81218.5	-2.85044e+06
21	Hatfield	Commuter	S08	1713.87	351.822	-76469.6	-2.84911e+06
