# Supplementary material for: Societal context-dependent multi-modal transportation network augmentation in Johannesburg, South Africa
Source: PLoS One. 2021 Apr 8;16(4):e0249014. doi: 10.1371/journal.pone.0249014 (PMC8031397; doi:10.1371/journal.pone.0249014)
Supplement: S5 Data — (XLSX) [file pone.0249014.s006.xlsx]

## Sheet: 25022019
		S5 Morning
Point X	Point Y	Date	Time	Bus stop Number	Boarding	Dropoff	Occupancy	Direction	Distance	Time	Speed
station		25/02/2019	06:10:00	1	22	0	22	Towards Fourways	0		0
28.0529	-26.1037	25/02/2019	06:12:00	2	0	1	21	Towards Fourways	645	2	19.35
28.0507	-26.1016	25/02/2019	06:14:00	3	0	0	21	Towards Fourways	200	2	6
28.0501	-26.0999	25/02/2019	06:15:00	4	0	0	21	Towards Fourways	1607	2	48.21
28.0494	-26.0908	25/02/2019	06:17:00	5	1	0	22	Towards Fourways	620	2	18.6
28.0472	-26.0866	25/02/2019	06:18:00	6	0	0	22	Towards Fourways	723	1	43.38
28.0507	-26.0832	25/02/2019	06:19:00	7	0	1	21	Towards Fourways	584	1	35.04
28.048	-26.0773	25/02/2019	06:21:00	8	0	1	20	Towards Fourways	1645	2	49.35
28.0435	-26.0743	25/02/2019	06:22:00	9	0	1	19	Towards Fourways	1400	3	28
28.0276	-26.0758	25/02/2019	06:25:00	10	0	0	19	Towards Fourways	538	7	4.61143
28.0243	-26.0643	25/02/2019	06:27:00	11	0	5	14	Towards Fourways	791	1	47.46
28.0232	-26.0596	25/02/2019	06:28:00	12	0	5	9	Towards Fourways	987	3	19.74
28.0211	-26.0527	25/02/2019	06:31:00	13	0	3	6	Towards Fourways	430	1	25.8
28.0179	-26.0446	25/02/2019	06:32:00	14	0	2	4	Towards Fourways	1194	3	23.88
28.0149	-26.0419	25/02/2019	06:35:00	15	0	1	3	Towards Fourways	994	4	14.91
28.0095	-26.0322	25/02/2019	06:37:00	16	0	3	0	Towards Fourways	1707	2	51.21
28.0095	-26.0322	25/02/2019	06:59:00	16	25	0	25	Towards Sandton		4	0
28.0116	-26.0245	25/02/2019	07:05:00	17	4	0	29	Towards Sandton	615	6	6.15
28.0098	-26.028	25/02/2019	07:10:00	18	1	0	30	Towards Sandton	612	5	7.344
28.0104	-26.0335	25/02/2019	07:13:00	19	0	0	30	Towards Sandton	992	3	19.84
28.0149	-26.0414	25/02/2019	07:14:00	20	1	0	31	Towards Sandton	303	1	18.18
28.017	-26.0434	25/02/2019	07:15:00	21	0	0	31	Towards Sandton	676	1	40.56
28.0209	-26.0483	25/02/2019	07:16:00	22	0	0	31	Towards Sandton	410	1	24.6
28.0214	-26.052	25/02/2019	07:21:00	23	0	0	31	Towards Sandton	996	5	11.952
28.024	-26.0613	25/02/2019	07:23:00	24	2	0	33	Towards Sandton	1667	2	50.01
28.027	-26.0757	25/02/2019	07:28:00	25	2	0	35	Towards Sandton	1711	5	20.532
28.0436	-26.0742	25/02/2019	07:29:00	26	0	0	35	Towards Sandton	587	1	35.22
28.0482	-26.0773	25/02/2019	07:30:00	27	0	0	35	Towards Sandton	704	1	42.24
28.051	-26.0832	25/02/2019	07:33:00	28	0	0	35	Towards Sandton	716	3	14.32
28.0471	-26.0879	25/02/2019	07:35:00	29	0	0	35	Towards Sandton	816	2	24.48
28.0503	-26.1	25/02/2019	07:49:00	30	0	7	28	Towards Sandton	1505	9	10.0333
28.052	-26.1027	25/02/2019	07:53:00	31	0	3	25	Towards Sandton	375	4	5.625
station		25/02/2019	07:55:00	1	0	25	0	Towards Sandton	1380	2	41.4
		S5 Mid-day
Point X	Point Y	Date	Time	Bus stop Number	Boarding	Dropoff		Direction	Distance	Time	Speed
station		25/02/2019	12:10:00	1	18	0	18	Towards Fourways	0	0
28.0529	-26.1037	25/02/2019	12:12:00	2	0	0	18	Towards Fourways	645	3	12.9
28.0507	-26.1016	25/02/2019	12:14:00	3	0	0	18	Towards Fourways	200	2	6
28.0501	-26.0999	25/02/2019	12:16:00	4	0	2	16	Towards Fourways	1607	3	32.14
28.0494	-26.0908	25/02/2019	12:18:00	5	0	0	16	Towards Fourways	620	2	18.6
28.0472	-26.0866	25/02/2019	12:18:00	6	0	0	16	Towards Fourways	723	1	43.38
28.0507	-26.0832	25/02/2019	12:20:00	7	0	1	15	Towards Fourways	584	2	17.52
28.048	-26.0773	25/02/2019	12:21:00	8	0	0	15	Towards Fourways	1645	1	98.7
28.0435	-26.0743	25/02/2019	12:24:00	9	0	2	13	Towards Fourways	1400	3	28
28.0276	-26.0758	25/02/2019	12:26:00	10	0	0	13	Towards Fourways	538	2	16.14
28.0243	-26.0643	25/02/2019	12:28:00	11	0	2	11	Towards Fourways	791	2	23.73
28.0232	-26.0596	25/02/2019	12:29:00	12	0	1	10	Towards Fourways	987	1	59.22
28.0211	-26.0527	25/02/2019	12:31:00	13	0	0	10	Towards Fourways	430	2	12.9
28.0179	-26.0446	25/02/2019	12:32:00	14	0	0	10	Towards Fourways	1194	1	71.64
28.0149	-26.0419	25/02/2019	12:34:00	15	0	3	7	Towards Fourways	994	2	29.82
28.0095	-26.0322	25/02/2019	12:36:00	16	0	7	0	Towards Fourways	1707	2	51.21
28.0095	-26.0322	25/02/2019	13:00:00	16	20	0	20	Towards Sandton	0	0	0
28.0116	-26.0245	25/02/2019	13:04:00	17	1	0	21	Towards Sandton	615	4	9.225
28.0098	-26.028	25/02/2019	13:10:00	18	0	0	21	Towards Sandton	612	6	6.12
28.0104	-26.0335	25/02/2019	13:13:00	19	0	0	21	Towards Sandton	992	3	19.84
28.0149	-26.0414	25/02/2019	13:15:00	20	2	0	23	Towards Sandton	303	3	6.06
28.017	-26.0434	25/02/2019	13:17:00	21	0	0	23	Towards Sandton	676	3	13.52
28.0209	-26.0483	25/02/2019	13:18:00	22	0	0	23	Towards Sandton	410	1	24.6
28.0214	-26.052	25/02/2019	13:20:00	23	0	0	23	Towards Sandton	996	2	29.88
28.024	-26.0613	25/02/2019	13:22:00	24	1	0	24	Towards Sandton	1667	2	50.01
28.027	-26.0757	25/02/2019	13:25:00	25	0	0	24	Towards Sandton	1711	3	34.22
28.0436	-26.0742	25/02/2019	13:27:00	26	0	0	24	Towards Sandton	587	2	17.61
28.0482	-26.0773	25/02/2019	13:31:00	27	0	0	24	Towards Sandton	704	4	10.56
28.051	-26.0832	25/02/2019	13:33:00	28	0	0	24	Towards Sandton	716	3	14.32
28.0471	-26.0879	25/02/2019	13:36:00	29	0	0	24	Towards Sandton	816	3	16.32
28.0503	-26.1	25/02/2019	13:42:00	30	0	3	21	Towards Sandton	1505	6	15.05
28.052	-26.1027	25/02/2019	13:49:00	31	0	2	19	Towards Sandton	375	7	3.21429
station		25/02/2019	13:53:00	1	0	19	0	Towards Sandton	1380	4	20.7
		S5 Evening
Point X	Point Y	Date	Time	Bus stop Number	Boarding	Dropoff		Direction	Distance	Time	Speed
station		25/02/2019	16:08:00	1	26	0	26	Towards Fourways	0	0	0
28.0529	-26.1037	25/02/2019	16:11:00	2	0	0	26	Towards Fourways	645	3	12.9
28.0507	-26.1016	25/02/2019	16:18:00	3	1	0	27	Towards Fourways	200	7	1.71429
28.0501	-26.0999	25/02/2019	16:22:00	4	0	0	27	Towards Fourways	1607	4	24.105
28.0494	-26.0908	25/02/2019	16:23:00	5	0	0	27	Towards Fourways	620	1	37.2
28.0472	-26.0866	25/02/2019	16:24:00	6	0	0	27	Towards Fourways	723	1	43.38
28.0507	-26.0832	25/02/2019	16:25:00	7	0	0	27	Towards Fourways	584	1	35.04
28.048	-26.0773	25/02/2019	16:27:00	8	0	0	27	Towards Fourways	1645	2	49.35
28.0435	-26.0743	25/02/2019	16:30:00	9	0	0	27	Towards Fourways	1400	3	28
28.0276	-26.0758	25/02/2019	16:32:00	10	0	4	23	Towards Fourways	538	2	16.14
28.0243	-26.0643	25/02/2019	16:33:00	11	0	0	23	Towards Fourways	791	1	47.46
28.0232	-26.0596	25/02/2019	16:34:00	12	0	1	22	Towards Fourways	987	1	59.22
28.0211	-26.0527	25/02/2019	16:37:00	13	0	2	20	Towards Fourways	430	3	8.6
28.0179	-26.0446	25/02/2019	16:39:00	14	0	0	20	Towards Fourways	1194	2	35.82
28.0149	-26.0419	25/02/2019	16:41:00	15	0	3	17	Towards Fourways	994	2	29.82
28.0095	-26.0322	25/02/2019	16:44:00	16	0	17	0	Towards Fourways	1707	3	34.14
28.0095	-26.0322	25/02/2019	16:46:00	16	9	0	9	Towards Sandton	0	2	0
28.0116	-26.0245	25/02/2019	16:49:00	17	2	0	11	Towards Sandton	615	3	12.3
28.0098	-26.028	25/02/2019	16:55:00	18	0	0	11	Towards Sandton	612	6	6.12
28.0104	-26.0335	25/02/2019	16:59:00	19	1	0	12	Towards Sandton	992	4	14.88
28.0149	-26.0414	25/02/2019	17:04:00	20	1	0	13	Towards Sandton	303	5	3.636
28.017	-26.0434	25/02/2019	17:09:00	21	2	0	15	Towards Sandton	676	5	8.112
28.0209	-26.0483	25/02/2019	17:11:00	22	0	0	15	Towards Sandton	410	2	12.3
28.0214	-26.052	25/02/2019	17:16:00	23	2	1	16	Towards Sandton	996	5	11.952
28.024	-26.0613	25/02/2019	17:22:00	24	1	0	17	Towards Sandton	1667	6	16.67
28.027	-26.0757	25/02/2019	17:26:00	25	2	0	19	Towards Sandton	1711	4	25.665
28.0436	-26.0742	25/02/2019	17:30:00	26	0	0	19	Towards Sandton	587	4	8.805
28.0482	-26.0773	25/02/2019	17:34:00	27	0	0	19	Towards Sandton	704	4	10.56
28.051	-26.0832	25/02/2019	17:37:00	28	0	0	19	Towards Sandton	716	3	14.32
28.0471	-26.0879	25/02/2019	17:39:00	29	0	0	19	Towards Sandton	816	2	24.48
28.0503	-26.1	25/02/2019	17:43:00	30	0	0	19	Towards Sandton	1505	4	22.575
28.052	-26.1027	25/02/2019	17:47:00	31	1	0	20	Towards Sandton	375	4	5.625
station		25/02/2019	17:51:00	1	0	20	0	Towards Sandton	1380	4	20.7

## Sheet: 27022019
S5 Morning
Point X	Point Y	Date	Time	Bus stop Number	Boarding	Dropoff	Direction	Occcupancy	Distance	Time	Speed
station		27/02/2019	06:10:00	1	21	0	Towards Fourways	21	0	0	0
28.0529	-26.1037	27/02/2019	06:12:00	2	0	2	Towards Fourways	19	645	3	12.9
28.0507	-26.1016	27/02/2019	06:14:00	3	0	2	Towards Fourways	17	200	2	6
28.0501	-26.0999	27/02/2019	06:15:00	4	0	1	Towards Fourways	16	1607	1	96.42
28.0494	-26.0908	27/02/2019	06:17:00	5	0	0	Towards Fourways	16	620	2	18.6
28.0472	-26.0866	27/02/2019	06:18:00	6	0	0	Towards Fourways	16	723	1	43.38
28.0507	-26.0832	27/02/2019	06:19:00	7	0	0	Towards Fourways	16	584	1	35.04
28.048	-26.0773	27/02/2019	06:21:00	8	0	2	Towards Fourways	14	1645	2	49.35
28.0435	-26.0743	27/02/2019	06:22:00	9	0	1	Towards Fourways	13	1400	1	84
28.0276	-26.0758	27/02/2019	06:25:00	10	0	3	Towards Fourways	10	538	3	10.76
28.0243	-26.0643	27/02/2019	06:27:00	11	0	2	Towards Fourways	8	791	2	23.73
28.0232	-26.0596	27/02/2019	06:28:00	12	0	4	Towards Fourways	4	987	1	59.22
28.0211	-26.0527	27/02/2019	06:31:00	13	0	0	Towards Fourways	4	430	3	8.6
28.0179	-26.0446	27/02/2019	06:32:00	14	0	0	Towards Fourways	4	1194	1	71.64
28.0149	-26.0419	27/02/2019	06:35:00	15	0	1	Towards Fourways	3	994	3	19.88
28.0095	-26.0322	27/02/2019	06:37:00	16	0	3	Towards Fourways	0	1707	2	51.21
28.0095	-26.0322	27/02/2019	06:59:00	16	17	0	Towards Sandton	17	0	0	0
28.0116	-26.0245	27/02/2019	07:05:00	17	3	0	Towards Sandton	20	615	6	6.15
28.0098	-26.028	27/02/2019	07:10:00	18	0	0	Towards Sandton	20	612	5	7.344
28.0104	-26.0335	27/02/2019	07:13:00	19	2	0	Towards Sandton	22	992	3	19.84
28.0149	-26.0414	27/02/2019	07:14:00	20	0	0	Towards Sandton	22	303	1	18.18
28.017	-26.0434	27/02/2019	07:15:00	21	0	0	Towards Sandton	22	676	1	40.56
28.0209	-26.0483	27/02/2019	07:16:00	22	0	0	Towards Sandton	22	410	1	24.6
28.0214	-26.052	27/02/2019	07:21:00	23	0	0	Towards Sandton	22	996	5	11.952
28.024	-26.0613	27/02/2019	07:23:00	24	2	0	Towards Sandton	24	1667	2	50.01
28.027	-26.0757	27/02/2019	07:28:00	25	0	0	Towards Sandton	24	1711	5	20.532
28.0436	-26.0742	27/02/2019	07:29:00	26	2	0	Towards Sandton	26	587	1	35.22
28.0482	-26.0773	27/02/2019	07:30:00	27	1	0	Towards Sandton	27	704	1	42.24
28.051	-26.0832	27/02/2019	07:33:00	28	0	0	Towards Sandton	27	716	3	14.32
28.0471	-26.0879	27/02/2019	07:35:00	29	0	8	Towards Sandton	19	816	2	24.48
28.0503	-26.1	27/02/2019	07:49:00	30	0	1	Towards Sandton	18	1505	14	6.45
28.052	-26.1027	27/02/2019	07:53:00	31	0	1	Towards Sandton	17	375	4	5.625
station		27/02/2019	07:55:00	1	0	17	Towards Sandton	0	1380	2	41.4
		S5 Mid-day
Point X	Point Y	Date	Time	Bus stop Number	Boarding	Dropoff	Direction	Occcupancy	Distance	Time	Speed
station		27/02/2019	12:10:00	1	24	0	Towards Fourways	24	0	0	0
28.0529	-26.1037	27/02/2019	12:12:00	2	0	0	Towards Fourways	24	645	2	19.35
28.0507	-26.1016	27/02/2019	12:14:00	3	0	3	Towards Fourways	21	200	2	6
28.0501	-26.0999	27/02/2019	12:16:00	4	0	1	Towards Fourways	20	1607	2	48.21
28.0494	-26.0908	27/02/2019	12:18:00	5	0	0	Towards Fourways	20	620	2	18.6
28.0472	-26.0866	27/02/2019	12:18:00	6	0	0	Towards Fourways	20	723	1	43.38
28.0507	-26.0832	27/02/2019	12:20:00	7	0	0	Towards Fourways	20	584	2	17.52
28.048	-26.0773	27/02/2019	12:21:00	8	0	0	Towards Fourways	20	1645	1	98.7
28.0435	-26.0743	27/02/2019	12:24:00	9	0	3	Towards Fourways	17	1400	3	28
28.0276	-26.0758	27/02/2019	12:26:00	10	0	0	Towards Fourways	17	538	2	16.14
28.0243	-26.0643	27/02/2019	12:28:00	11	0	0	Towards Fourways	17	791	2	23.73
28.0232	-26.0596	27/02/2019	12:29:00	12	0	2	Towards Fourways	15	987	1	59.22
28.0211	-26.0527	27/02/2019	12:31:00	13	0	0	Towards Fourways	15	430	2	12.9
28.0179	-26.0446	27/02/2019	12:32:00	14	0	0	Towards Fourways	15	1194	1	71.64
28.0149	-26.0419	27/02/2019	12:34:00	15	0	1	Towards Fourways	14	994	2	29.82
28.0095	-26.0322	27/02/2019	12:36:00	16	0	14	Towards Fourways	0	1707	2	51.21
28.0095	-26.0322	27/02/2019	13:00:00	16	13	0	Towards Sandton	13	0	0	0
28.0116	-26.0245	27/02/2019	13:04:00	17	0	0	Towards Sandton	13	615	4	9.225
28.0098	-26.028	27/02/2019	13:10:00	18	0	0	Towards Sandton	13	612	6	6.12
28.0104	-26.0335	27/02/2019	13:13:00	19	0	0	Towards Sandton	13	992	3	19.84
28.0149	-26.0414	27/02/2019	13:15:00	20	1	0	Towards Sandton	14	303	5	3.636
28.017	-26.0434	27/02/2019	13:17:00	21	0	0	Towards Sandton	14	676	2	20.28
28.0209	-26.0483	27/02/2019	13:18:00	22	0	0	Towards Sandton	14	410	1	24.6
28.0214	-26.052	27/02/2019	13:20:00	23	0	0	Towards Sandton	14	996	2	29.88
28.024	-26.0613	27/02/2019	13:22:00	24	2	0	Towards Sandton	16	1667	2	50.01
28.027	-26.0757	27/02/2019	13:25:00	25	0	0	Towards Sandton	16	1711	3	34.22
28.0436	-26.0742	27/02/2019	13:27:00	26	0	0	Towards Sandton	16	587	2	17.61
28.0482	-26.0773	27/02/2019	13:31:00	27	0	0	Towards Sandton	16	704	2	21.12
28.051	-26.0832	27/02/2019	13:33:00	28	1	0	Towards Sandton	17	716	2	21.48
28.0471	-26.0879	27/02/2019	13:36:00	29	0	0	Towards Sandton	17	816	3	16.32
28.0503	-26.1	27/02/2019	13:42:00	30	0	0	Towards Sandton	17	1505	6	15.05
28.052	-26.1027	27/02/2019	13:49:00	31	0	0	Towards Sandton	17	375	7	3.21429
station		27/02/2019	13:53:00	1	0	17	Towards Sandton	0	1380	4	20.7
		S5 Evening
Point X	Point Y	Date	Time	Bus stop Number	Boarding	Dropoff	Direction	Occcupancy	Distance	Time	Speed
station		27/02/2019	15:56:00	1	20	0	Towards Fourways	20	0	0	0
28.0529	-26.1037	27/02/2019	16:04:00	2	1	0	Towards Fourways	21	645	8	4.8375
28.0507	-26.1016	27/02/2019	16:07:00	3	2	0	Towards Fourways	23	200	3	4
28.0501	-26.0999	27/02/2019	16:09:00	4	0	0	Towards Fourways	23	1607	2	48.21
28.0494	-26.0908	27/02/2019	16:11:00	5	0	0	Towards Fourways	23	620	2	18.6
28.0472	-26.0866	27/02/2019	16:13:00	6	0	0	Towards Fourways	23	723	2	21.69
28.0507	-26.0832	27/02/2019	16:14:00	7	0	0	Towards Fourways	23	584	1	35.04
28.048	-26.0773	27/02/2019	16:18:00	8	0	0	Towards Fourways	23	1645	4	24.675
28.0435	-26.0743	27/02/2019	16:21:00	9	0	0	Towards Fourways	23	1400	3	28
28.0276	-26.0758	27/02/2019	16:24:00	10	0	1	Towards Fourways	22	538	3	10.76
28.0243	-26.0643	27/02/2019	16:25:00	11	0	0	Towards Fourways	22	791	1	47.46
28.0232	-26.0596	27/02/2019	16:27:00	12	0	1	Towards Fourways	21	987	2	29.61
28.0211	-26.0527	27/02/2019	16:39:00	13	0	1	Towards Fourways	20	430	12	2.15
28.0179	-26.0446	27/02/2019	16:42:00	14	0	0	Towards Fourways	20	1194	3	23.88
28.0149	-26.0419	27/02/2019	16:47:00	15	0	1	Towards Fourways	19	994	5	11.928
28.0095	-26.0322	27/02/2019	16:52:00	16	0	18	Towards Fourways	1	1707	5	20.484
28.0095	-26.0322	27/02/2019	16:56:00	16	8	0	Towards Sandton	9	0	4	0
28.0116	-26.0245	27/02/2019	16:57:00	17	0	0	Towards Sandton	9	615	1	36.9
28.0098	-26.028	27/02/2019	17:00:00	18	1	0	Towards Sandton	10	612	3	12.24
28.0104	-26.0335	27/02/2019	17:01:00	19	2	0	Towards Sandton	12	992	1	59.52
28.0149	-26.0414	27/02/2019	17:02:00	20	3	0	Towards Sandton	15	303	1	18.18
28.017	-26.0434	27/02/2019	17:03:00	21	1	0	Towards Sandton	16	676	1	40.56
28.0209	-26.0483	27/02/2019	17:05:00	22	2	0	Towards Sandton	18	410	2	12.3
28.0214	-26.052	27/02/2019	17:09:00	23	1	1	Towards Sandton	18	996	4	14.94
28.024	-26.0613	27/02/2019	17:12:00	24	1	0	Towards Sandton	19	1667	3	33.34
28.027	-26.0757	27/02/2019	17:14:00	25	3	0	Towards Sandton	22	1711	2	51.33
28.0436	-26.0742	27/02/2019	17:20:00	26	0	0	Towards Sandton	22	587	6	5.87
28.0482	-26.0773	27/02/2019	17:22:00	27	0	0	Towards Sandton	22	704	2	21.12
28.051	-26.0832	27/02/2019	17:24:00	28	0	0	Towards Sandton	22	716	2	21.48
28.0471	-26.0879	27/02/2019	17:26:00	29	0	0	Towards Sandton	22	816	2	24.48
28.0503	-26.1	27/02/2019	17:28:00	30	0	0	Towards Sandton	22	1505	2	45.15
28.052	-26.1027	27/02/2019	17:31:00	31		0	Towards Sandton	22	375	3	7.5
station		27/02/2019	17:35:00	1	0	22	Towards Sandton	0	1380	4	20.7
