# Supplementary material for: Societal context-dependent multi-modal transportation network augmentation in Johannesburg, South Africa
Source: PLoS One. 2021 Apr 8;16(4):e0249014. doi: 10.1371/journal.pone.0249014 (PMC8031397; doi:10.1371/journal.pone.0249014)
Supplement: S6 Data — (XLSX) [file pone.0249014.s007.xlsx]

## Sheet: 27022019
		S3 Morning
Point X	Point Y	Date	Time	Bus stop Number	Boarding	Dropoff	occupancy	Direction	Distance	Time	Speed km/hr
28.0604	-26.1041	27/02/2019	05:47:00	1	19	0	19	Towards Rivonia			0
28.059	-26.1014	27/02/2019	05:49:00	2	0	0	19	Towards Rivonia	600	2	18
28.0569	-26.0969	27/02/2019	05:58:00	3	0	3	16	Towards Rivonia	332	9	2.21333
28.0566	-26.0915	27/02/2019	06:01:00	4	0	0	16	Towards Rivonia	548	3	10.96
28.0589	-26.0868	27/02/2019	06:02:00	5	0	0	16	Towards Rivonia	620	1	37.2
28.061	-26.0828	27/02/2019	06:03:00	6	0	0	16	Towards Rivonia	568	1	34.08
28.0626	-26.0798	27/02/2019	06:04:00	7	0	1	15	Towards Rivonia	480	1	28.8
28.0639	-26.0719	27/02/2019	06:05:00	8	0	0	15	Towards Rivonia	370	1	22.2
28.0602	-26.0634	27/02/2019	06:06:00	9	0	3	12	Towards Rivonia	963	1	57.78
28.0591	-26.0598	27/02/2019	06:09:00	10	0	4	8	Towards Rivonia	1000	3	20
28.0587	-26.0539	27/02/2019	06:10:00	11	0	2	6	Towards Rivonia	410	1	24.6
28.0586	-26.0515	27/02/2019	06:11:00	12	2	1	7	Towards Rivonia	655	1	39.3
28.0613	-26.049	27/02/2019	06:13:00	13	6	5	8	Towards Rivonia	266	2	7.98
28.0616	-26.054	27/02/2019	06:14:00	14	3	0	11	Towards Sandton	628	1	37.68
28.0591	-26.0552	27/02/2019	06:17:00	15	1	0	12	Towards Sandton	560	3	11.2
28.0593	-26.0594	27/02/2019	06:25:00	16	0	0	12	Towards Sandton	392	8	2.94
28.0612	-26.0648	27/02/2019	06:27:00	17	0	0	12	Towards Sandton	461	2	13.83
28.0637	-26.0706	27/02/2019	06:30:00	18	2	0	14	Towards Sandton	633	3	12.66
28.0651	-26.0757	27/02/2019	06:33:00	19	1	0	15	Towards Sandton	684	3	13.68
28.0616	-26.0822	27/02/2019	06:37:00	20	0	0	15	Towards Sandton	596	4	8.94
28.0585	-26.0879	27/02/2019	06:39:00	21	4	0	19	Towards Sandton	803	2	24.09
28.0562	-26.0949	27/02/2019	06:42:00	22	0	0	19	Towards Sandton	697	3	13.94
28.0581	-26.0989	27/02/2019	06:44:00	23	0	2	17	Towards Sandton	811	2	24.33
28.0604	-26.1035	27/02/2019	06:46:00	24	0	0	17	Towards Sandton	486	2	14.58
28.0604	-26.1041	27/02/2019	06:52:00	1	0	17	0	Towards Sandton	563	6	5.63
28.0604	-26.1041	27/02/2019	06:58:00	1	18	0	18	Towards Rivonia	664	6	6.64
28.0604	-26.1035	27/02/2019	06:46:00	0	0	0	18	Towards Sandton	0	0	0
28.059	-26.1014	27/02/2019	07:01:00	2	0	2	16	Towards Rivonia	600	3	12
28.0569	-26.0969	27/02/2019	07:02:00	3	0	2	14	Towards Rivonia	332	1	19.92
28.0566	-26.0915	27/02/2019	07:03:00	4	0	1	13	Towards Rivonia	548	1	32.88
28.0589	-26.0868	27/02/2019	07:04:00	5	0	0	13	Towards Rivonia	620	1	37.2
28.061	-26.0828	27/02/2019	07:05:00	6	0	0	13	Towards Rivonia	568	1	34.08
28.0626	-26.0798	27/02/2019	07:06:00	7	0	1	12	Towards Rivonia	480	1	28.8
28.0639	-26.0719	27/02/2019	07:09:00	8	0	0	12	Towards Rivonia	370	3	7.4
28.0602	-26.0634	27/02/2019	07:10:00	9	0	3	9	Towards Rivonia	963	1	57.78
28.0591	-26.0598	27/02/2019	07:11:00	10	0	5	4	Towards Rivonia	1000	1	60
28.0587	-26.0539	27/02/2019	07:13:00	11	0	1	3	Towards Rivonia	410	2	12.3
28.0586	-26.0515	27/02/2019	07:14:00	12	3	1	5	Towards Rivonia	655	1	39.3
28.0613	-26.049	27/02/2019	07:17:00	13	3	2	6	Towards Sandton	266	3	5.32
28.0616	-26.054	27/02/2019	07:25:00	14	2	0	8	Towards Sandton	628	8	4.71
28.0591	-26.0552	27/02/2019	07:27:00	15	2	0	10	Towards Sandton	560	2	16.8
28.0593	-26.0594	27/02/2019	07:30:00	16	1	0	11	Towards Sandton	392	3	7.84
28.0612	-26.0648	27/02/2019	07:33:00	17	1	0	12	Towards Sandton	461	3	9.22
28.0637	-26.0706	27/02/2019	07:37:00	18	0	0	12	Towards Sandton	633	4	9.495
28.0651	-26.0757	27/02/2019	07:39:00	19	0	0	12	Towards Sandton	684	2	20.52
28.0616	-26.0822	27/02/2019	07:42:00	20	0	0	12	Towards Sandton	596	3	11.92
28.0585	-26.0879	27/02/2019	07:44:00	21	6	0	18	Towards Sandton	803	2	24.09
28.0562	-26.0949	27/02/2019	07:47:00	22	0	2	16	Towards Sandton	697	3	13.94
28.0581	-26.0989	27/02/2019	07:49:00	23	0	0	16	Towards Sandton	811	2	24.33
28.0604	-26.1035	27/02/2019	07:52:00	24	0	1	15	Towards Sandton	486	3	9.72
28.0604	-26.1041	27/02/2019	07:56:00	1	0	15	0	Towards Sandton	563	4	8.445
							0
		S3 Mid-day
Point X	Point Y	Date	Time	Bus stop Number	Boarding	Dropoff		Direction	Distance	Time	Speed km/hr
28.0604	-26.1041	27/02/2019	12:08:00	1	13	0	13	Towards Rivonia	0	0	0
28.059	-26.1014	27/02/2019	12:11:00	2	0	0	13	Towards Rivonia	600	3	12
28.0569	-26.0969	27/02/2019	12:18:00	3	0	2	11	Towards Rivonia	332	7	2.84571
28.0566	-26.0915	27/02/2019	12:22:00	4	0	0	11	Towards Rivonia	548	2	16.44
28.0589	-26.0868	27/02/2019	12:23:00	5	0	1	10	Towards Rivonia	620	1	37.2
28.061	-26.0828	27/02/2019	12:24:00	6	0	0	10	Towards Rivonia	568	1	34.08
28.0626	-26.0798	27/02/2019	12:25:00	7	0	2	8	Towards Rivonia	480	1	28.8
28.0639	-26.0719	27/02/2019	12:27:00	8	0	0	8	Towards Rivonia	370	2	11.1
28.0602	-26.0634	27/02/2019	12:30:00	9	0	1	7	Towards Rivonia	963	3	19.26
28.0591	-26.0598	27/02/2019	12:32:00	10	0	2	5	Towards Rivonia	1000	3	20
28.0587	-26.0539	27/02/2019	12:33:00	11	0	1	4	Towards Rivonia	410	1	24.6
28.0586	-26.0515	27/02/2019	12:34:00	12	3	3	4	Towards Rivonia	655	1	39.3
28.0613	-26.049	27/02/2019	12:37:00	13	2	1	5	Towards Rivonia	266	2	7.98
28.0616	-26.054	27/02/2019	12:39:00	14	4	0	9	Towards Sandton	628	2	18.84
28.0591	-26.0552	27/02/2019	12:41:00	15	1	0	10	Towards Sandton	560	3	11.2
28.0593	-26.0594	27/02/2019	12:44:00	16	0	0	10	Towards Sandton	392	2	11.76
28.0612	-26.0648	27/02/2019	12:46:00	17	0	0	10	Towards Sandton	461	2	13.83
28.0637	-26.0706	27/02/2019	12:48:00	18	1	0	11	Towards Sandton	633	2	18.99
28.0651	-26.0757	27/02/2019	12:50:00	19	0	0	11	Towards Sandton	684	2	20.52
28.0616	-26.0822	27/02/2019	12:53:00	20	0	0	11	Towards Sandton	596	3	11.92
28.0585	-26.0879	27/02/2019	12:55:00	21	2	0	13	Towards Sandton	803	2	24.09
28.0562	-26.0949	27/02/2019	12:57:00	22	0	0	13	Towards Sandton	697	2	20.91
28.0581	-26.0989	27/02/2019	12:59:00	23	0	1	12	Towards Sandton	811	2	24.33
28.0604	-26.1035	27/02/2019	13:01:00	24	0	0	12	Towards Sandton	486	2	14.58
28.0604	-26.1041	27/02/2019	13:07:00	1	0	12	0	Towards Sandton	563	6	5.63
28.0604	-26.1041	27/02/2019	13:10:00	1	11	0	11	Towards Rivonia	0	3	0
28.059	-26.1014	27/02/2019	13:15:00	2	0	0	11	Towards Rivonia	600	5	7.2
28.0569	-26.0969	27/02/2019	13:18:00	3	0	1	10	Towards Rivonia	332	1	19.92
28.0566	-26.0915	27/02/2019	13:22:00	4	0	2	8	Towards Rivonia	548	1	32.88
28.0589	-26.0868	27/02/2019	13:23:00	5	0	0	8	Towards Rivonia	620	1	37.2
28.061	-26.0828	27/02/2019	13:24:00	6	0	0	8	Towards Rivonia	568	1	34.08
28.0626	-26.0798	27/02/2019	13:25:00	7	0	2	6	Towards Rivonia	480	1	28.8
28.0639	-26.0719	27/02/2019	13:29:00	8	0	0	6	Towards Rivonia	370	4	5.55
28.0602	-26.0634	27/02/2019	13:30:00	9	0	1	5	Towards Rivonia	963	1	57.78
28.0591	-26.0598	27/02/2019	13:31:00	10	0	3	2	Towards Rivonia	1000	1	60
28.0587	-26.0539	27/02/2019	13:32:00	11	0	0	2	Towards Rivonia	410	1	24.6
28.0586	-26.0515	27/02/2019	13:34:00	12	2	1	3	Towards Rivonia	655	2	19.65
28.0613	-26.049	27/02/2019	13:37:00	13	1	1	3	Towards Sandton	266	3	5.32
28.0616	-26.054	27/02/2019	13:39:00	14	0	0	3	Towards Sandton	628	2	18.84
28.0591	-26.0552	27/02/2019	13:42:00	15	3	0	6	Towards Sandton	560	3	11.2
28.0593	-26.0594	27/02/2019	13:44:00	16	1	0	7	Towards Sandton	392	2	11.76
28.0612	-26.0648	27/02/2019	13:47:00	17	0	0	7	Towards Sandton	461	3	9.22
28.0637	-26.0706	27/02/2019	13:49:00	18	0	0	7	Towards Sandton	633	2	18.99
28.0651	-26.0757	27/02/2019	13:52:00	19	1	0	8	Towards Sandton	684	3	13.68
28.0616	-26.0822	27/02/2019	13:54:00	20	0	0	8	Towards Sandton	596	2	17.88
28.0585	-26.0879	27/02/2019	13:55:00	21	3	0	11	Towards Sandton	803	1	48.18
28.0562	-26.0949	27/02/2019	13:57:00	22	0	1	10	Towards Sandton	697	2	20.91
28.0581	-26.0989	27/02/2019	13:59:00	23	0	1	9	Towards Sandton	811	2	24.33
28.0604	-26.1035	27/02/2019	14:02:00	24	0	0	9	Towards Sandton	486	3	9.72
28.0604	-26.1041	27/02/2019	14:05:00	1	0	9	0	Towards Sandton	563	3	11.26
		S3 Evening
Point X	Point Y	Date	Time	Bus stop Number	Boarding	Dropoff		Direction	Distance	Time	Speed km/hr
28.0604	-26.1041	27/02/2019	16:08:00	1	14	0	14	Towards Rivonia	0	3	0
28.059	-26.1014	27/02/2019	16:11:00	2	0	1	13	Towards Rivonia	600	7	5.14286
28.0569	-26.0969	27/02/2019	16:18:00	3	0	3	10	Towards Rivonia	332	4	4.98
28.0566	-26.0915	27/02/2019	16:22:00	4	0	0	10	Towards Rivonia	548	1	32.88
28.0589	-26.0868	27/02/2019	16:23:00	5	0	0	10	Towards Rivonia	620	1	37.2
28.061	-26.0828	27/02/2019	16:24:00	6	0	1	9	Towards Rivonia	568	1	34.08
28.0626	-26.0798	27/02/2019	16:25:00	7	0	0	9	Towards Rivonia	480	1	28.8
28.0639	-26.0719	27/02/2019	16:27:00	8	0	1	8	Towards Rivonia	370	2	11.1
28.0602	-26.0634	27/02/2019	16:30:00	9	0	1	7	Towards Rivonia	963	3	19.26
28.0591	-26.0598	27/02/2019	16:32:00	10	0	2	5	Towards Rivonia	1000	3	20
28.0587	-26.0539	27/02/2019	16:33:00	11	0	2	3	Towards Rivonia	410	2	12.3
28.0586	-26.0515	27/02/2019	16:34:00	12	0	1	2	Towards Rivonia	655	1	39.3
28.0613	-26.049	27/02/2019	16:37:00	13	1	2	1	Towards Rivonia	266	1	15.96
28.0616	-26.054	27/02/2019	16:39:00	14	0	0	1	Towards Sandton	628	3	12.56
28.0591	-26.0552	27/02/2019	16:41:00	15	1	0	2	Towards Sandton	560	2	16.8
28.0593	-26.0594	27/02/2019	16:44:00	16	4	0	6	Towards Sandton	392	2	11.76
28.0612	-26.0648	27/02/2019	16:46:00	17	2	0	8	Towards Sandton	461	2	13.83
28.0637	-26.0706	27/02/2019	16:48:00	18	0	0	8	Towards Sandton	633	2	18.99
28.0651	-26.0757	27/02/2019	16:50:00	19	4	0	12	Towards Sandton	684	2	20.52
28.0616	-26.0822	27/02/2019	16:53:00	20	1	0	13	Towards Sandton	596	3	11.92
28.0585	-26.0879	27/02/2019	16:55:00	21	1	0	14	Towards Sandton	803	2	24.09
28.0562	-26.0949	27/02/2019	16:57:00	22	1	0	15	Towards Sandton	697	2	20.91
28.0581	-26.0989	27/02/2019	16:59:00	23	0	0	15	Towards Sandton	811	2	24.33
28.0604	-26.1035	27/02/2019	17:01:00	24	1	0	16	Towards Sandton	486	2	14.58
28.0604	-26.1041	27/02/2019	17:07:00	1	0	16	0	Towards Sandton	563	6	5.63
28.0604	-26.1041	27/02/2019	17:10:00	1	7	0	7	Towards Rivonia	0	3	0
28.059	-26.1014	27/02/2019	17:15:00	2	0	0	7	Towards Rivonia	600	5	7.2
28.0569	-26.0969	27/02/2019	17:18:00	3	0	1	6	Towards Rivonia	332	18	1.10667
28.0566	-26.0915	27/02/2019	17:22:00	4	0	1	5	Towards Rivonia	548	4	8.22
28.0589	-26.0868	27/02/2019	17:23:00	5	0	0	5	Towards Rivonia	620	1	37.2
28.061	-26.0828	27/02/2019	17:24:00	6	0	0	5	Towards Rivonia	568	1	34.08
28.0626	-26.0798	27/02/2019	17:25:00	7	0	0	5	Towards Rivonia	480	1	28.8
28.0639	-26.0719	27/02/2019	17:29:00	8	0	1	4	Towards Rivonia	370	4	5.55
28.0602	-26.0634	27/02/2019	17:31:00	9	0	0	4	Towards Rivonia	963	1	57.78
28.0591	-26.0598	27/02/2019	17:32:00	10	0	2	2	Towards Rivonia	1000	1	60
28.0587	-26.0539	27/02/2019	17:33:00	11	0	0	2	Towards Rivonia	410	1	24.6
28.0586	-26.0515	27/02/2019	17:34:00	12	0	1	1	Towards Rivonia	655	1	39.3
28.0613	-26.049	27/02/2019	17:37:00	13	1	1	1	Towards Sandton	266	3	5.32
28.0616	-26.054	27/02/2019	17:39:00	14	0	0	1	Towards Sandton	628	2	18.84
28.0591	-26.0552	27/02/2019	17:42:00	15	0	0	1	Towards Sandton	560	3	11.2
28.0593	-26.0594	27/02/2019	17:44:00	16	1	0	2	Towards Sandton	392	2	11.76
28.0612	-26.0648	27/02/2019	17:47:00	17	0	0	2	Towards Sandton	461	3	9.22
28.0637	-26.0706	27/02/2019	17:49:00	18	0	0	2	Towards Sandton	633	2	18.99
28.0651	-26.0757	27/02/2019	17:52:00	19	0	0	2	Towards Sandton	684	3	13.68
28.0616	-26.0822	27/02/2019	17:54:00	20	3	0	5	Towards Sandton	596	2	17.88
28.0585	-26.0879	27/02/2019	17:55:00	21	0	0	5	Towards Sandton	803	1	48.18
28.0562	-26.0949	27/02/2019	17:57:00	22	1	0	6	Towards Sandton	697	2	20.91
28.0581	-26.0989	27/02/2019	17:59:00	23	0	0	6	Towards Sandton	811	2	24.33
28.0604	-26.1035	27/02/2019	18:02:00	24	0	0	6	Towards Sandton	486	3	9.72
28.0604	-26.1041	27/02/2019	18:08:00	1	0	6	0	Towards Sandton	563	6	5.63

## Sheet: 01032019
		S3 Morning
Point X	Point Y	Date	Time	Bus stop Number	Boarding	Dropoff	Occupancy	Direction	Distance	Time	Speed km/hr
28.0604	-26.1041	2019-01-03	05:45:00	1	12	0	12	Towards Rivonia	0	0	0
28.059	-26.1014	2019-01-03	05:49:00	2	0	1	11	Towards Rivonia	600	4	9
28.0569	-26.0969	2019-01-03	05:58:00	3	0	3	8	Towards Rivonia	332	9	2.21333
28.0566	-26.0915	2019-01-03	06:01:00	4	0	2	6	Towards Rivonia	548	2	16.44
28.0589	-26.0868	2019-01-03	06:02:00	5	0	0	6	Towards Rivonia	620	1	37.2
28.061	-26.0828	2019-01-03	06:03:00	6	0	1	5	Towards Rivonia	568	1	34.08
28.0626	-26.0798	2019-01-03	06:04:00	7	0	0	5	Towards Rivonia	480	1	28.8
28.0639	-26.0719	2019-01-03	06:05:00	8	0	0	5	Towards Rivonia	370	1	22.2
28.0602	-26.0634	2019-01-03	06:06:00	9	0	0	5	Towards Rivonia	963	1	57.78
28.0591	-26.0598	2019-01-03	06:09:00	10	0	0	5	Towards Rivonia	1000	3	20
28.0587	-26.0539	2019-01-03	06:10:00	11	0	0	5	Towards Rivonia	410	1	24.6
28.0586	-26.0515	2019-01-03	06:11:00	12	6	4	7	Towards Rivonia	655	1	39.3
28.0613	-26.049	2019-01-03	06:13:00	13	2	1	8	Towards Rivonia	266	2	7.98
28.0616	-26.054	2019-01-03	06:14:00	14	0	0	8	Towards Sandton	628	1	37.68
28.0591	-26.0552	2019-01-03	06:17:00	15	1	0	9	Towards Sandton	560	3	11.2
28.0593	-26.0594	2019-01-03	06:25:00	16	2	0	11	Towards Sandton	392	8	2.94
28.0612	-26.0648	2019-01-03	06:27:00	17	0	0	11	Towards Sandton	461	2	13.83
28.0637	-26.0706	2019-01-03	06:30:00	18	2	0	13	Towards Sandton	633	3	12.66
28.0651	-26.0757	2019-01-03	06:33:00	19	0	0	13	Towards Sandton	684	3	13.68
28.0616	-26.0822	2019-01-03	06:37:00	20	0	0	13	Towards Sandton	596	4	8.94
28.0585	-26.0879	2019-01-03	06:39:00	21	3	0	16	Towards Sandton	803	2	24.09
28.0562	-26.0949	2019-01-03	06:42:00	22	1	0	17	Towards Sandton	697	3	13.94
28.0581	-26.0989	2019-01-03	06:44:00	23	0	0	17	Towards Sandton	811	2	24.33
28.0604	-26.1035	2019-01-03	06:45:00	24	0	0	17	Towards Sandton	486	1	29.16
28.0604	-26.1041	2019-01-03	06:50:00	1	0	17	0	Towards Sandton	563	5	6.756
28.0604	-26.1041	2019-01-03	06:57:00	1	11	0	11	Towards Rivonia	664	2	19.92
28.059	-26.1014	2019-01-03	07:00:00	2	0	0	11	Towards Rivonia	0	0	0
28.0569	-26.0969	2019-01-03	07:02:00	3	0	1	10	Towards Rivonia	600	2	18
28.0566	-26.0915	2019-01-03	07:03:00	4	0	3	7	Towards Rivonia	332	1	19.92
28.0589	-26.0868	2019-01-03	07:04:00	5	0	0	7	Towards Rivonia	548	1	32.88
28.061	-26.0828	2019-01-03	07:05:00	6	0	2	5	Towards Rivonia	620	1	37.2
28.0626	-26.0798	2019-01-03	07:06:00	7	0	0	5	Towards Rivonia	568	3	11.36
28.0639	-26.0719	2019-01-03	07:09:00	8	0	1	4	Towards Rivonia	480	1	28.8
28.0602	-26.0634	2019-01-03	07:10:00	9	0	0	4	Towards Rivonia	370	1	22.2
28.0591	-26.0598	2019-01-03	07:11:00	10	0	0	4	Towards Rivonia	963	1	57.78
28.0587	-26.0539	2019-01-03	07:12:00	11	0	1	3	Towards Rivonia	1000	2	30
28.0586	-26.0515	2019-01-03	07:14:00	12	4	3	4	Towards Rivonia	410	2	12.3
28.0613	-26.049	2019-01-03	07:16:00	13	2	0	6	Towards Sandton	655	9	4.36667
28.0616	-26.054	2019-01-03	07:25:00	14	0	0	6	Towards Sandton	266	3	5.32
28.0591	-26.0552	2019-01-03	07:28:00	15	3	0	9	Towards Sandton	628	2	18.84
28.0593	-26.0594	2019-01-03	07:30:00	16	2	0	11	Towards Sandton	560	3	11.2
28.0612	-26.0648	2019-01-03	07:33:00	17	0	0	11	Towards Sandton	392	4	5.88
28.0637	-26.0706	2019-01-03	07:37:00	18	1	0	12	Towards Sandton	461	2	13.83
28.0651	-26.0757	2019-01-03	07:39:00	19	0	0	12	Towards Sandton	633	2	18.99
28.0616	-26.0822	2019-01-03	07:42:00	20	0	0	12	Towards Sandton	684	3	13.68
28.0585	-26.0879	2019-01-03	07:44:00	21	2	0	14	Towards Sandton	596	2	17.88
28.0562	-26.0949	2019-01-03	07:46:00	22	1	0	15	Towards Sandton	803	3	16.06
28.0581	-26.0989	2019-01-03	07:48:00	23	0	0	15	Towards Sandton	697	3	13.94
28.0604	-26.1035	2019-01-03	07:51:00	24	0	0	15	Towards Sandton	811	3	16.22
28.0604	-26.1041	2019-01-03	07:55:00	1	0	15	0	Towards Sandton	486	4	7.29
		S3 Mid-day
Point X	Point Y	Date	Time	Bus stop Number	Boarding	Dropoff		Direction	Distance	Time	Speed km/hr
28.0604	-26.1041	2019-01-03	12:08:00	1	10	0	10	Towards Rivonia	0	0	0
28.059	-26.1014	2019-01-03	12:11:00	2	0	0	10	Towards Rivonia	600	3	12
28.0569	-26.0969	2019-01-03	12:18:00	3	0	1	9	Towards Rivonia	332	7	2.84571
28.0566	-26.0915	2019-01-03	12:22:00	4	0	0	9	Towards Rivonia	548	3	10.96
28.0589	-26.0868	2019-01-03	12:23:00	5	0	1	8	Towards Rivonia	620	1	37.2
28.061	-26.0828	2019-01-03	12:24:00	6	0	0	8	Towards Rivonia	568	1	34.08
28.0626	-26.0798	2019-01-03	12:25:00	7	0	1	7	Towards Rivonia	480	1	28.8
28.0639	-26.0719	2019-01-03	12:27:00	8	0	0	7	Towards Rivonia	370	2	11.1
28.0602	-26.0634	2019-01-03	12:30:00	9	0	1	6	Towards Rivonia	963	3	19.26
28.0591	-26.0598	2019-01-03	12:32:00	10	0	2	4	Towards Rivonia	1000	3	20
28.0587	-26.0539	2019-01-03	12:33:00	11	0	1	3	Towards Rivonia	410	2	12.3
28.0586	-26.0515	2019-01-03	12:34:00	12	2	2	3	Towards Rivonia	655	1	39.3
28.0613	-26.049	2019-01-03	12:37:00	13	2	1	4	Towards Rivonia	266	1	15.96
28.0616	-26.054	2019-01-03	12:39:00	14	0	0	4	Towards Sandton	628	3	12.56
28.0591	-26.0552	2019-01-03	12:41:00	15	1	0	5	Towards Sandton	560	2	16.8
28.0593	-26.0594	2019-01-03	12:44:00	16	0	0	5	Towards Sandton	392	3	7.84
28.0612	-26.0648	2019-01-03	12:46:00	17	0	0	5	Towards Sandton	461	3	9.22
28.0637	-26.0706	2019-01-03	12:48:00	18	2	0	7	Towards Sandton	633	2	18.99
28.0651	-26.0757	2019-01-03	12:50:00	19	0	0	7	Towards Sandton	684	2	20.52
28.0616	-26.0822	2019-01-03	12:53:00	20	0	0	7	Towards Sandton	596	2	17.88
28.0585	-26.0879	2019-01-03	12:55:00	21	3	0	10	Towards Sandton	803	3	16.06
28.0562	-26.0949	2019-01-03	12:57:00	22	0	0	10	Towards Sandton	697	2	20.91
28.0581	-26.0989	2019-01-03	12:59:00	23	0	2	8	Towards Sandton	811	2	24.33
28.0604	-26.1035	2019-01-03	13:01:00	24	0	0	8	Towards Sandton	486	2	14.58
28.0604	-26.1041	2019-01-03	13:07:00	1	0	8	0	Towards Sandton	563	6	5.63
28.0604	-26.1041	2019-01-03	13:10:00	1	12	0	12	Towards Rivonia	664	3	13.28
28.059	-26.1014	2019-01-03	13:15:00	2	0	0	12	Towards Rivonia	0	5	0
28.0569	-26.0969	2019-01-03	13:18:00	3	0	2	10	Towards Rivonia	600	3	12
28.0566	-26.0915	2019-01-03	13:22:00	4	0	1	9	Towards Rivonia	332	2	9.96
28.0589	-26.0868	2019-01-03	13:23:00	5	0	0	9	Towards Rivonia	548	1	32.88
28.061	-26.0828	2019-01-03	13:24:00	6	0	0	9	Towards Rivonia	620	1	37.2
28.0626	-26.0798	2019-01-03	13:25:00	7	0	3	6	Towards Rivonia	568	1	34.08
28.0639	-26.0719	2019-01-03	13:29:00	8	0	0	6	Towards Rivonia	480	4	7.2
28.0602	-26.0634	2019-01-03	13:30:00	9	0	1	5	Towards Rivonia	370	1	22.2
28.0591	-26.0598	2019-01-03	13:31:00	10	0	2	3	Towards Rivonia	963	1	57.78
28.0587	-26.0539	2019-01-03	13:32:00	11	0	0	3	Towards Rivonia	1000	1	60
28.0586	-26.0515	2019-01-03	13:34:00	12	3	2	4	Towards Rivonia	410	2	12.3
28.0613	-26.049	2019-01-03	13:37:00	13	1	1	4	Towards Sandton	655	3	13.1
28.0616	-26.054	2019-01-03	13:39:00	14	0	0	4	Towards Sandton	266	2	7.98
28.0591	-26.0552	2019-01-03	13:42:00	15	2	0	6	Towards Sandton	628	3	12.56
28.0593	-26.0594	2019-01-03	13:44:00	16	0	0	6	Towards Sandton	560	2	16.8
28.0612	-26.0648	2019-01-03	13:47:00	17	0	0	6	Towards Sandton	392	3	7.84
28.0637	-26.0706	2019-01-03	13:49:00	18	0	0	6	Towards Sandton	461	2	13.83
28.0651	-26.0757	2019-01-03	13:52:00	19	2	0	8	Towards Sandton	633	3	12.66
28.0616	-26.0822	2019-01-03	13:54:00	20	0	0	8	Towards Sandton	684	2	20.52
28.0585	-26.0879	2019-01-03	13:55:00	21	2	0	10	Towards Sandton	596	1	35.76
28.0562	-26.0949	2019-01-03	13:57:00	22	0	2	8	Towards Sandton	803	2	24.09
28.0581	-26.0989	2019-01-03	13:59:00	23	0	0	8	Towards Sandton	697	2	20.91
28.0604	-26.1035	2019-01-03	14:02:00	24	0	0	8	Towards Sandton	811	3	16.22
28.0604	-26.1041	2019-01-03	14:05:00	1	0	8	0	Towards Sandton	486	3	9.72
		S3 Evening
Point X	Point Y	Date	Time	Bus stop Number	Boarding	Dropoff		Direction	Distance	Time	Speed km/hr
28.0604	-26.1041	2019-01-03	16:09:00	1	16	0	16	Towards Rivonia	0	2	0
28.059	-26.1014	2019-01-03	16:11:00	2	0	0	16	Towards Rivonia	600	7	5.14286
28.0569	-26.0969	2019-01-03	16:18:00	3	0	2	14	Towards Rivonia	332	4	4.98
28.0566	-26.0915	2019-01-03	16:22:00	4	0	0	14	Towards Rivonia	548	1	32.88
28.0589	-26.0868	2019-01-03	16:23:00	5	0	0	14	Towards Rivonia	620	1	37.2
28.061	-26.0828	2019-01-03	16:24:00	6	0	4	10	Towards Rivonia	568	1	34.08
28.0626	-26.0798	2019-01-03	16:25:00	7	0	0	10	Towards Rivonia	480	1	28.8
28.0639	-26.0719	2019-01-03	16:27:00	8	0	2	8	Towards Rivonia	370	2	11.1
28.0602	-26.0634	2019-01-03	16:30:00	9	0	1	7	Towards Rivonia	963	3	19.26
28.0591	-26.0598	2019-01-03	16:32:00	10	0	0	7	Towards Rivonia	1000	2	30
28.0587	-26.0539	2019-01-03	16:33:00	11	0	2	5	Towards Rivonia	410	1	24.6
28.0586	-26.0515	2019-01-03	16:34:00	12	0	4	1	Towards Rivonia	655	3	13.1
28.0613	-26.049	2019-01-03	16:37:00	13	3	1	3	Towards Rivonia	266	2	7.98
28.0616	-26.054	2019-01-03	16:39:00	14	0	0	3	Towards Sandton	628	2	18.84
28.0591	-26.0552	2019-01-03	16:41:00	15	2	0	5	Towards Sandton	560	3	11.2
28.0593	-26.0594	2019-01-03	16:44:00	16	3	0	8	Towards Sandton	392	2	11.76
28.0612	-26.0648	2019-01-03	16:46:00	17	0	0	8	Towards Sandton	461	2	13.83
28.0637	-26.0706	2019-01-03	16:48:00	18	0	0	8	Towards Sandton	633	2	18.99
28.0651	-26.0757	2019-01-03	16:50:00	19	2	0	10	Towards Sandton	684	2	20.52
28.0616	-26.0822	2019-01-03	16:53:00	20	2	0	12	Towards Sandton	596	3	11.92
28.0585	-26.0879	2019-01-03	16:55:00	21	0	0	12	Towards Sandton	803	2	24.09
28.0562	-26.0949	2019-01-03	16:57:00	22	1	0	13	Towards Sandton	697	2	20.91
28.0581	-26.0989	2019-01-03	16:59:00	23	0	0	13	Towards Sandton	811	2	24.33
28.0604	-26.1035	2019-01-03	17:01:00	24	0	0	13	Towards Sandton	486	2	14.58
28.0604	-26.1041	2019-01-03	17:07:00	1	0	13	0	Towards Sandton	563	6	5.63
28.0604	-26.1041	2019-01-03	17:10:00	1	14	0	14	Towards Rivonia	664	3	13.28
28.059	-26.1014	2019-01-03	17:15:00	2	0	0	14	Towards Rivonia	0	5	0
28.0569	-26.0969	2019-01-03	17:18:00	3	0	2	12	Towards Rivonia	600	3	12
28.0566	-26.0915	2019-01-03	17:22:00	4	0	1	11	Towards Rivonia	332	2	9.96
28.0589	-26.0868	2019-01-03	17:24:00	5	0	0	11	Towards Rivonia	548	2	16.44
28.061	-26.0828	2019-01-03	17:25:00	6	0	0	11	Towards Rivonia	620	1	37.2
28.0626	-26.0798	2019-01-03	17:25:00	7	0	0	11	Towards Rivonia	568	2	17.04
28.0639	-26.0719	2019-01-03	17:29:00	8	0	3	8	Towards Rivonia	480	1	28.8
28.0602	-26.0634	2019-01-03	17:29:00	9	0	0	8	Towards Rivonia	370	1	22.2
28.0591	-26.0598	2019-01-03	17:30:00	10	0	2	6	Towards Rivonia	963	1	57.78
28.0587	-26.0539	2019-01-03	17:31:00	11	0	1	5	Towards Rivonia	1000	1	60
28.0586	-26.0515	2019-01-03	17:34:00	12	0	3	2	Towards Rivonia	410	3	8.2
28.0613	-26.049	2019-01-03	17:37:00	13	3	2	3	Towards Sandton	655	3	13.1
28.0616	-26.054	2019-01-03	17:39:00	14	0	0	3	Towards Sandton	266	2	7.98
28.0591	-26.0552	2019-01-03	17:42:00	15	0	0	3	Towards Sandton	628	3	12.56
28.0593	-26.0594	2019-01-03	17:44:00	16	2	0	5	Towards Sandton	560	2	16.8
28.0612	-26.0648	2019-01-03	17:47:00	17	0	0	5	Towards Sandton	392	3	7.84
28.0637	-26.0706	2019-01-03	17:49:00	18	1	0	6	Towards Sandton	461	2	13.83
28.0651	-26.0757	2019-01-03	17:52:00	19	0	0	6	Towards Sandton	633	3	12.66
28.0616	-26.0822	2019-01-03	17:54:00	20	2	0	8	Towards Sandton	684	2	20.52
28.0585	-26.0879	2019-01-03	17:55:00	21	1	0	9	Towards Sandton	596	1	35.76
28.0562	-26.0949	2019-01-03	17:57:00	22	1	0	10	Towards Sandton	803	2	24.09
28.0581	-26.0989	2019-01-03	17:59:00	23	0	0	10	Towards Sandton	697	2	20.91
28.0604	-26.1035	2019-01-03	18:02:00	24	0	0	10	Towards Sandton	811	3	16.22
28.0604	-26.1041	2019-01-03	18:08:00	1	0	10	0	Towards Sandton	486	6	4.86
